# Supplementary material for: Organ-specific metabolic pathways distinguish prediabetes, type 2 diabetes, and normal tissues
Source: Cell Rep Med. 2022 Oct 4;3(10):100763. doi: 10.1016/j.xcrm.2022.100763 (PMC9589007; doi:10.1016/j.xcrm.2022.100763)
Supplement: Table S1. Details of the characteristics of the clinical, anthropometric, and technical variables [file mmc2.xlsx]

## Sheet: Table S1a
Table S1a	Details of the characteristics of the clinical, anthropometric, and technical variables. Columns contain variables, rows contain subjects and the units of each variable are marked in row 2.
ID	Gender	Age	BMI	Blood group	HbA1c	GSIS	T2D-3C	Islets purity	CIT	Days in ICU	Antidiuretics	Antiepileptics	Antiinfectives	Beta blocking agents	Blood substitutes and perfusion solutions	Cardiac therapy	Diuretics	Glucocorticoids	Insulin
	F or M	Years	kg/m2	A, B, AB or O	% of glycosylated hemoglobin in blood	mmol/(liters of glucose)	CTRL, PD or T2D	% of islets in sample	Minutes	Days	YES or NO	YES or NO	YES or NO	YES or NO	YES or NO	YES or NO	YES or NO	YES or NO	YES or NO
p1	M	69	31.3	AB	6	4	PD	0.45	226	3	NO	NO	YES	NO	NO	NO	NO	YES	YES
p2	F	70	23.3	A	5.4	23.8	CTRL	0.78	631	4	NO	NO	YES	NO	NO	NO	NO	NO	NO
p4	M	66	35.1	O	7.6	5.1	T2D	0.7	402	2	NO	NO	NO	NO	NO	NO	NO	YES	YES
p5	M	73	29.4	A	5.6	13.9	CTRL	0.97	450	1	NO	NO	YES	NO	YES	YES	NO	NO	NO
p6	F	52	28.4	A	5.5	11.4	CTRL	0.6	408	2	YES	NO	YES	NO	NO	YES	NO	YES	NO
p7	M	63	18	O	5.7	3.5	PD	0.84	638	2	YES	NO	YES	NO	YES	YES	NO	YES	NO
p8	F	61	35.7	A	5.4	8.8	CTRL	0.14	440	11	NO	NO	YES	NO	YES	YES	NO	YES	NO
p9	M	81	24.5	A	6.7	8.6	T2D	0.8	769	2	NO	NO	YES	NO	NO	YES	NO	YES	NO
p10	M	69	24.9	A	7.2	5.1	T2D	0.82	414	2	YES	NO	YES	NO	NO	YES	NO	YES	NO
p11	F	55	23.8	A	5.4	14.6	CTRL	0.94	551	2	NO	NO	NO	NO	NO	YES	NO	NO	NO
p12	M	58	26.1	A	5.4	4.1	CTRL	0.67	712	2	NO	NO	YES	NO	NO	YES	NO	YES	NO
p13	M	58	33	O	6	10.8	PD	0.74	752	3	YES	NO	YES	NO	NO	YES	NO	NO	YES
p15	M	57	28.1	A	5.5	21.3	CTRL	0.89	481	2	YES	NO	YES	YES	NO	YES	NO	YES	NO
p16	F	69	39.1	A	5.8	9.6	PD	0.8	639	2	NO	NO	YES	NO	NO	YES	NO	YES	YES
p17	F	69	23.3	O	8.4	2.3	T2D	0.7	481	2	YES	NO	NO	NO	NO	YES	NO	NO	NO
p18	M	66	26.6	O	6.1	7	PD	0.7	1034	2	NO	NO	YES	NO	NO	NO	NO	NO	YES
p19	M	63	22.8	O	6.5	4	T2D	0.71	465	4	NO	NO	YES	NO	NO	YES	NO	YES	NO
p20	M	58	27.2	A		8.1		0.59	645	2	NO	NO	YES	NO	NO	NO	NO	YES	NO
p21	M	78	24.5		5	11.3	CTRL	0.93	485	4	YES	NO	YES	NO	NO	YES	NO	YES	YES
p23	M	79	21.6	O	5.9	10.2	PD	0.67	642	3	YES	NO	YES	NO	NO	YES	NO	NO	NO
p24	M	57	21.6	O	6.6	5.1	T2D	0.72	755	1	YES	NO	YES	NO	NO	YES	NO	YES	NO
p25	F	62	25.3	A	5.7	25	PD	0.46	248	12	YES	NO	YES	NO	YES	YES	NO	YES	YES
p26	M	54	40.2	B	10.2		T2D	0.5	262	2	YES	NO	YES	NO	YES	YES	NO	YES	YES
p27	F	58	23.1	A	5.5	13	CTRL	0.66	519	2	NO	NO	YES	NO	NO	YES	NO	NO	NO
p28	M	49	26.4	O	5.2	2.7	CTRL	0.75	285	2	NO	NO	YES	NO	NO	NO	NO	YES	NO
p29	M	62	33.2	A	5.7	5.7	PD	0.66	147	7	NO	NO	YES	NO	NO	YES	NO	YES	NO
p30	F	62	32.5	B	6.3	1.5	T2D	0.84	190	3	YES	NO	YES	NO	NO	YES	NO	YES	YES
p31	M	53	30.6	AB	6	4.4	T2D	0.92	1216	2	YES	NO	YES	NO	YES	YES	NO	YES	YES
p32	M	52	25.1	O	5.6	7.4	CTRL	0.81	357	2	YES	NO	YES	NO	NO	NO	NO	NO	NO
p34	M	52	22.8	O	5.1	4.6	CTRL	0.76	658	2	YES	NO	YES	YES	NO	NO	YES	YES	YES
p35	F	77	34.7	O	5.4	13.1	CTRL	0.92	613	2	NO	NO	YES	YES	YES	YES	YES	YES	NO
p36	F	66	31.2	A	7	9.9	T2D	0.74	459	2	YES	NO	YES	NO	NO	YES	NO	YES	NO
p37	M	52	25.1	O	5.5	7.4	CTRL	0.26	505	2	NO	NO	YES	NO	NO	YES	NO	YES	NO
p38	M	66	25.2	A	5.7	6.5	PD	0.58	454	2	YES	NO	YES	NO	NO	YES	NO	YES	NO
p39	M	68	25.6	O	5.8	9	PD	0.51	287	1	YES	NO	YES	NO	NO	YES	NO	YES	NO
p40	M	41	24.5	A	5.6	17.4	CTRL	0.55	592	5	NO	YES	YES	NO	NO	YES	NO	NO	NO
p41	F	68	22.6	A	5.3	11.5	CTRL	0.65	182	4	YES	NO	YES	NO	NO	YES	NO	YES	YES
p42	M	58	21.4	A	5.4	5.9	CTRL	0.94	349	3	YES	NO	YES	NO	NO	YES	NO	YES	NO
p44	F	72	27.2	O		7.4	T2D	0.2	228	1	YES	NO	YES	NO	NO	YES	YES	YES	YES
p45	M	42	29.2	A	5.8	1.9	PD	0.56	311	1	YES	NO	YES	NO	NO	YES	NO	YES	NO
p46	F	73	22.3	A	5.8	5.7	PD	0.63	687	1	NO	NO	YES	NO	NO	YES	NO	YES	YES
p47	M	68	24.9	A		1.9	T2D	0.3	356	4	YES	NO	YES	NO	NO	YES	NO	YES	YES
p48	M	62	25.1	AB	5.8	3.4	PD	0.26	616	3	NO	NO	NO	NO	NO	YES	NO	NO	NO

## Sheet: Table S1b
Table S1b	Descriptive characteristics of the clinical, anthropometric, and technical variables. Columns marked as “mean ± sd” show the mean value and standard deviation for the variables of the cohort per phenotype. Columns marked as “P-value 2 classes” show the statistical significance obtained from an unpaired Wilcoxon rank sum test for every variable and pair-wise comparison of phenotypes. The column ma…
Group	Variable	Units	mean ± sd			P-value 2 classes			P-value 3 classes	P-value regression
			CTRL	PD	T2D	CTRL v PD	CTRL v T2D	PD v T2D	CTRL v PD v T2D	BMI	HbA1c	GSIS
Anthropometric	Age	Years	59.5 ± 10.4	64.3 ± 8.4	65 ± 7.9	0.076	0.13	0.88	0.14	0.81	0.64	0.66
	BMI	kg/m2	26.2 ± 4	27.4 ± 5.5	28.2 ± 5.7	0.38	0.41	0.96	0.59	-	0.027	0.94
	Gender	Female (F) and Male (M)	7 F / 10 M	4 F / 10 M	4 F / 8 M	-	-	-	-	0.39	0.7	0.037
	Blood group	A, B, AB and O	11 A / 5 O	6 A / 3 AB / 5 O	4 A / 1 AB / 2 B / 5 O	-	-	-	-	0.034	0.0031	0.031
Technical	CIT	minutes	483.4 ± 139.7	515.5 ± 248.1	499.8 ± 288.8	0.6	0.54	0.82	0.83	0.35	0.58	0.98
	Islets purity	% of islets in sample	0.7 ± 0.2	0.6 ± 0.2	0.7 ± 0.2	0.14	0.45	0.35	0.28	0.58	0.62	0.47
Clinical T2D-related	GSIS	mmol/(liters of glucose)	11.3 ± 5.9	7.7 ± 5.7	5 ± 2.7	0.034	0.003	0.15	0.0048	0.94	0.035	-
	HbA1c	% of glycosylated hemoglobin in blood	5.4 ± 0.2	5.8 ± 0.1	7.2 ± 1.2	2.1e-06	1.9e-05	7.6e-05	2.7e-08	0.027	-	0.035
ICU-related	Days in ICU	Days	3.1 ± 2.3	3.2 ± 2.9	2.2 ± 1	0.92	0.32	0.52	0.63	0.44	0.29	0.017
	Antidiuretics	Number of subjects receiving the mediaction	7	8	9	-	-	-	-	0.32	0.24	0.55
	Antiepileptics	Number of subjects receiving the mediaction	1	0	0	-	-	-	-	0.59	0.68	0.11
	Antiinfectives	Number of subjects receiving the mediaction	16	13	10	-	-	-	-	0.89	0.08	0.44
	Beta blocking agents	Number of subjects receiving the mediaction	3	0	0	-	-	-	-	0.62	0.21	0.15
	Blood substitutes and perfusion solutions	Number of subjects receiving the mediaction	3	2	2	-	-	-	-	0.044	0.4	0.16
	Cardiac therapy	Number of subjects receiving the mediaction	13	12	11	-	-	-	-	0.96	0.67	0.74
	Diuretics	Number of subjects receiving the mediaction	2	0	1	-	-	-	-	0.7	0.26	0.98
	Glucocorticoids	Number of subjects receiving the mediaction	11	10	11	-	-	-	-	0.16	0.79	0.053
	Insulin	Number of subjects receiving the mediaction	3	6	6	-	-	-	-	0.045	0.32	0.63

## Sheet: Table S1c
Table S1c	Dataset of all proteins measured across all tissues. Included proteins have passed quality control, and have been nornalized and imputed as described in methods.
Protein accession	Gene	Protein description	VAT																																											Liver
			p1	p2	p6	p7	p8	p9	p11	p12	p13	p15	p16	p17	p18	p20	p21	p23	p24	p25	p26	p27	p28	p29	p30	p31	p32	p34	p35	p36	p38	p44	p39	p41	p45	p46	p47	p48	p42	p4	p10	p19	p37	p40	p5	p1	p2	p6	p7
A0A024QZX5;A0A087X1N8;P35237	SERPINB6	Isoform of P35237, Serpin B6;Isoform of P35237, Serpin B6;Serpin B6	-0.0654845	-0.688666	0.953511	1.21901	0.970452	0.516463	0.672113	0.555989	-0.590692	0.88723	-0.3592	0.794608	-0.729279	0.613743	0.546364	0.780758	-0.158917	-0.49169	1.2688	1.41143	0.101437	1.28157	-0.398717	-1.26424	0.726646	0.778238	-0.242846	0.281868	0.43642	1.00914	1.3343	-0.0479943	0.701943	-0.49207	0.531294	0.971787	1.42181	0.949639	0.94881	1.26004	0.580802	0.442546	0.786893	0.0158062	-1.22119	-1.62647	1.51732
A0A024R216;Q9Y3E1	HDGFL3	Isoform of Q9Y3E1, Hepatoma-derived growth factor, related protein 3, isoform CRA_a;Hepatoma-derived growth factor-related protein 3	0.619033	-3.7628	0.43427	0.900769	-4.75136	1.72042	0.486433	0.462225	1.53566	-4.04326	-0.173532	1.37287	0.708686	2.06038	1.27746	1.70284	1.44932	-4.22206	0.804165	1.35863	2.06516	1.10468	1.86175	1.10246	1.24103	0.996682	1.49695	1.64381	1.42074	-0.151856	0.0481372	0.797959	1.44919	1.18409	1.68569	-0.365523	-0.205706	0.308688	-3.48023	0.568455	-4.66397	-3.62124	-1.5097
A0A024R4E5	HDLBP	Isoform of Q00341, High density lipoprotein binding protein (Vigilin), isoform CRA_a	-1.40633	-1.37826	-0.729198	-0.994904	-0.977893	-0.995978	-0.651673	-0.646762	-0.169427	-1.14445	-0.393003	-0.685232	-0.0925901	-0.566649	0.269514	-0.240626	-0.724749	-1.72252	0.132082	-0.498502	-0.950216	-1.09278	0.30978	-1.2565	-1.13559	-1.32023	-1.43452	-0.853553	-1.45802	-0.818692	-1.25976	-1.01147	-1.367	0.0507238	-0.612648	-0.358605	-0.152051	-2.00192	-1.79823	-1.6037	-1.34498	-1.33802	-2.43993	1.885	2.01878	1.88078	1.90938
A0A024R4K9;A0A087WZA9;A0A087X266;Q9BXJ8;Q9BXJ8-2	TMEM120A	Isoform of Q9BXJ8, Transmembrane protein 120A;Isoform of Q9BXJ8, Transmembrane protein 120A (Fragment);Isoform of Q9BXJ8, Transmembrane protein 120A;Transmembrane protein 120A;Isoform of Q9BXJ8, Isoform 2 of Transmembrane protein 120A	-2.66723	-5.57029	-1.34217	-1.3823	-0.792546	-1.75139	-1.81622	0.21528	-2.15957	-1.69868	-1.61937	-1.94407	-0.681649	-2.103	-1.91628	-0.797597	-1.69757	-4.60351	-2.11978	-1.18457	-1.25545	-1.05271	-1.86545	-1.32781	-2.17209	-0.950571	-1.44581	-1.64817	-1.33869	-2.26522	-1.68437	-1.73815	-1.74901	-3.28241	-2.54917	-1.64135	-1.10127	-2.21225	-2.34982	-5.00252	-3.71643	-2.14571	-2.60883	0.388411	0.230846	0.1243	0.213906
A0A024R4M0;P46781	RPS9	Isoform of P46781, 40S ribosomal protein S9;40S ribosomal protein S9	1.98001	1.47295	2.2675	1.81536	2.21545	1.82135	1.74979	2.12708	1.96789	2.1204	1.76423	1.47628	2.44032	1.92975	2.70371	2.466	1.88052	1.82352	2.36643	2.23395	2.13662	2.07982	2.2739	2.35312	1.98258	2.04833	1.93271	1.41704	0.949857	2.02139	1.47866	1.93123	1.53413	1.88541	2.62808	2.43112	2.79238	1.6971	2.21524	2.37467	1.70831	2.62079	1.91426	4.0487	4.26471	4.18366	3.7207
A0A024R571;Q9H4M9	EHD1	Isoform of Q9H4M9, EH domain-containing protein 1;EH domain-containing protein 1	3.74852	4.50636	5.03204	4.77354	4.64449	4.64505	5.12723	4.62204	4.53303	4.90761	4.92348	5.34803	4.84761	5.36987	5.17673	5.27719	5.12012	4.1172	4.49048	5.14083	4.91754	4.84177	4.64997	5.10614	5.37166	4.60523	4.66337	4.94195	4.59219	4.59466	4.75548	4.3337	4.61691	3.86645	4.2799	4.26649	4.72149	4.03774	3.96539	3.30554	3.66036	2.85795	3.6071	2.10102	2.37784	2.30442	1.98213
A0A024R6X1;O00748	CES2	Isoform of O00748, Carboxylic ester hydrolase;Cocaine esterase	0.435646	-0.645985	-0.631827	-1.10673	-0.900169	-1.55831	-0.790138	-0.188336	-0.825256	-0.53011	-0.400314	-0.678941	-1.01379	-0.761968	-1.42627	-1.46641	-0.255793	-0.0861523	-0.787376	-0.981872	-0.90605	-1.11115	-0.838972	-0.399161	-1.51923	-4.02419	-0.108378	-0.580386	-0.770118	-0.769791	-1.34672	-0.694227	-0.0544027	-1.01031	-1.86052	-0.679488	-1.69031	-1.00342	-0.607875	-3.55006	-0.630319	-0.681893	-0.797564	3.50726	4.44283	4.59015	4.43215
A0A024RA52;P25787	PSMA2	Isoform of P25787, Proteasome subunit alpha type;Proteasome subunit alpha type-2	0.395226	0.0543731	0.481326	-0.00443946	0.0224793	-0.0806435	0.369067	0.531838	0.563057	0.334741	0.0618427	0.800826	-0.292739	0.364112	0.503217	0.598148	0.389515	0.550835	0.328788	0.718903	0.301675	0.370296	-0.152346	0.313336	0.306523	0.700797	0.41853	0.651656	-0.240819	0.910023	0.410699	0.853362	1.03786	0.176207	-0.116388	0.802119	0.0945099	0.171329	-0.0487686	0.355124	0.484603	-0.75254	-0.386093	0.413137	-0.262863	-0.0291607	0.495721
A0A024RCR6;A0A0G2JK23;P46379;P46379-2;P46379-3	BAG6	Isoform of P46379, BAG6;Isoform of P46379, Large proline-rich protein BAG6;Large proline-rich protein BAG6;Isoform of P46379, Isoform 2 of Large proline-rich protein BAG6;Isoform of P46379, Isoform 3 of Large proline-rich protein BAG6	-1.48944	-3.76893	-1.27447	-0.950916	-1.21593	-1.81666	-0.970426	-1.22794	-1.36122	-1.07554	-1.10073	-1.23057	-1.57463	-1.30247	-1.29294	-0.925196	-1.698	-1.35922	-1.13996	-1.04213	-1.12482	-1.58389	-1.26008	-1.26351	-0.727077	-1.04615	-1.47315	-1.25826	-1.38786	-1.206	-1.19172	-1.40759	-1.28853	-3.38507	-1.10003	-1.17267	-1.02946	-1.85929	-1.31732	-1.54197	-1.55309	-1.91483	-2.04292	-1.53565	-1.97066	-1.03822	-1.06271
A0A075B6G3;E9PDN5;P11532;P11532-4	DMD	Isoform of P11532, Dystrophin;Isoform of P11532, Dystrophin;Dystrophin;Isoform of P11532, Isoform 3 of Dystrophin	-1.31685	0.00591878	-1.21209	-0.596577	-0.712904	0.60727	-1.14072	-0.952385	-0.955468	-0.585045	-0.202875	-0.129151	-0.936532	-0.294235	-0.853908	-0.365019	-1.24489	-1.17484	-1.00944	-1.21593	-0.550453	-0.570351	-0.995352	-0.568771	-0.358549	-1.59994	0.0106064	-0.473742	-1.4286	-1.34591	-0.605709	-0.903883	-0.769207	-1.15756	-1.1813	-1.46206	-1.92046	-0.0900098	-0.876989	-1.42784	-0.956106	-1.40899	-0.191061	1.55047	3.73429	1.27028	4.1716
A0A075B6H9	IGLV4-69	Immunoglobulin lambda variable 4-69	1.27636	0.500069	1.27643	0.707607	0.824022	0.954443	2.22546	0.797379	-0.16998	0.384362	-0.16921	1.62725	0.450398	0.662799	-0.370394	-1.69132	0.900954	1.42198	0.448286	-0.742868	1.7259	2.83542	0.265839	-0.851306	-0.691908	0.318749	1.00875	0.116897	0.292654	1.1617	1.87601	0.257879	0.316989	0.468549	-2.7778	-0.470741	-0.572683	0.915707	-0.079748	1.25533	0.810672	-0.729668	0.946273
A0A075B6K5	IGLV3-9	Immunoglobulin lambda variable 3-9	2.73029	2.39625	3.10616	1.201	2.16263	1.57114	3.03108	1.69027	1.70227	2.26199	1.79437	2.77189	1.32576	1.61128	2.01337	0.866281	2.9246	2.41892	0.537257	0.096308	2.62004	2.78207	1.76135	0.941314	0.594706	1.6472	3.07441	0.746685	-1.17382	2.38043	3.30094	1.04381	1.61774	1.84519	0.407676	0.95685	1.28253	2.63182	1.79531	1.71409	-0.606855	-0.200754	1.90892
A0A075B6R9;A0A0C4DH68	IGKV2D-24	Immunoglobulin kappa variable 2D-24 (non-functional) (Fragment);Immunoglobulin kappa variable 2-24	1.13887	1.17812	1.11559	-0.446386	0.688293	0.0274087	1.62977	1.07339	1.03804	0.463822	1.03402	0.21744	0.675633	0.297319	0.527854	-0.467262	1.23455	1.61896	0.445144	-0.367793	1.61111	3.56629	0.303744	-1.05701	-1.08255	-0.536162	0.76972	-0.0196672	0.567989	1.64364	1.62448	-5.11286	1.0274	0.872415	-4.60627	0.421141	0.130015	1.18098	0.348413	1.14099	1.54155	0.0325732	1.75532
A0A075B6S2	IGKV2D-29	Immunoglobulin kappa variable 2D-29	3.52447	3.21679	4.16338	1.45962	3.70904	3.7968	4.8687	3.50209	3.63895	3.76363	2.78412	3.52896	3.64224	3.9297	4.60666	1.45027	4.89648	4.34391	3.16741	2.53799	4.85037	6.36377	3.99978	2.40258	1.84594	3.35237	3.8507	3.24961	3.53407	4.94954	4.28695	2.20009	3.69668	4.09404	2.14225	2.8565	2.87202	4.37775	4.49774	3.68532	4.04729	4.06683	5.19769	-0.537244	-0.805971	0.214832	0.0306017
A0A075B780;O14787	TNPO2	Isoform of O14787, Transportin-2;Transportin-2	-1.54667	-1.3034	-1.09902	-0.674657	-1.48599	-1.63053	-1.23965	-1.27321	-1.00144	-0.613056	-1.07218	-1.22438	-1.43785	-0.809264	-1.11971	-1.27922	-2.094	-1.52424	-1.11898	-1.02914	-1.13867	-0.909518	-1.2269	-1.65347	-0.78873	-0.917156	-1.19725	-0.874789	-1.33627	-0.824472	-0.908013	-1.15674	-0.95707	-1.8688	-1.18588	-0.638123	-1.22905	-0.617186	-1.08382	-1.61313	-1.65871	-1.6133	-0.935714	-1.51342	-1.38706	-2.04738	-1.84749
A0A087WSW9;A0A087WSY9;A0A182DWI3;F8W809;Q16881;Q16881-2;Q16881-3;Q16881-4;Q16881-5;Q16881-6	TXNRD1	Isoform of Q16881, Thioredoxin reductase 1, cytoplasmic;Isoform of Q16881, Thioredoxin reductase 1, cytoplasmic;Isoform of Q16881, Thioredoxin reductase 1, cytoplasmic;Isoform of Q16881, Thioredoxin reductase 1, cytoplasmic;Thioredoxin reductase 1, cytoplasmic;Isoform of Q16881, Isoform 2 of Thioredoxin reductase 1, cytoplasmic;Isoform of Q16881, Isoform 3 of Thioredoxin reductase 1, cytoplasmic;…	-0.222579	-0.534967	-1.25699	-0.966243	-1.02511	-0.0193994	0.0242284	-0.771533	0.0545383	-0.407428	0.208318	0.452468	-0.683628	-0.353518	-0.61437	-0.571788	-0.356628	-0.12227	0.24039	-1.03563	-0.294527	-0.551204	0.318222	-0.367943	-0.479067	-0.639045	0.577554	0.287107	-0.302856	-0.261336	-0.13706	-0.221397	-0.0208207	-5.22079	0.105676	-0.241093	-0.00234182	0.580437	-0.504588	0.327085	-0.241427	-0.626649	0.208055	0.350691	0.0258752	-0.122365	0.475619
A0A087WSY5;Q96IY4	CPB2	Isoform of Q96IY4, Carboxypeptidase B2;Carboxypeptidase B2	-1.6623	-1.02657	-0.62175	-1.1527	-2.0107	-1.5838	-1.38035	-1.65619	-1.3842	-1.34188	-1.63946	-1.06956	-2.17852	-0.859702	-1.53479	-2.20039	-0.524902	-0.878377	-1.72469	-1.95801	-1.57693	-0.908708	-2.16362	-1.64903	-1.64454	-1.35609	-0.621492	-1.41565	-1.2931	-1.90222	-0.657922	-1.24902	-2.30546	1.68178	-3.31358	-1.90011	-3.74735	-0.87154	-1.12069	-1.25285	-1.50715	-1.85015	-1.13131	-2.17895	-1.37916	-2.23359	-2.11788
A0A087WT12;A0A087X2I2;P36969;P36969-2	GPX4	Isoform of P36969, Glutathione peroxidase;Isoform of P36969, Glutathione peroxidase;Phospholipid hydroperoxide glutathione peroxidase, mitochondrial;Isoform of P36969, Isoform Cytoplasmic of Phospholipid hydroperoxide glutathione peroxidase, mitochondrial	1.64544	1.6077	2.40036	1.08897	1.77012	0.901675	3.10589	2.03465	1.80792	2.23833	2.47388	2.86358	1.95508	1.76389	1.27549	2.29571	1.68287	1.94456	2.69347	2.31689	1.54325	2.89938	1.5451	1.64632	2.66936	1.09524	1.61233	2.39585	1.61134	2.02614	2.29025	1.37953	2.58197	-0.771578	2.05578	1.99836	0.768825	1.69735	0.991977	1.10656	1.50425	0.446004	1.36983	0.86831	-0.0159096	-0.209195	-0.410511
A0A087WT44;P30519;P30519-2	HMOX2	Isoform of P30519, Heme oxygenase 2;Heme oxygenase 2;Isoform of P30519, Isoform 2 of Heme oxygenase 2	0.313532	-0.623168	-0.0793412	-0.350823	-0.238608	-0.550499	-0.128	-0.0489512	0.34208	0.233597	-0.215442	-0.0880223	-0.0415479	-0.0133123	0.0783636	-0.0647617	0.28419	-0.316933	-0.00399832	-0.267733	-0.0733932	-0.177867	-0.054176	0.384075	0.293166	-0.568659	0.312449	-0.201867	-0.415933	0.130928	0.0186617	0.00973146	-0.187169	-0.646976	0.576013	0.134347	0.1839	-4.24805	-0.860641	-4.76571	-3.03935	-0.970869	-1.20259	1.09539	0.565325	0.546527	0.0695529
A0A087WTA8;P08123	COL1A2	Isoform of P08123, Collagen alpha-2(I) chain;Collagen alpha-2(I) chain	8.07894	6.22119	4.8971	7.71449	4.87986	4.86438	5.51988	4.92432	5.80039	4.04293	6.23554	5.97349	4.70274	5.09155	5.72608	5.63947	4.70565	4.93812	5.06386	5.10501	6.6095	4.2701	5.60211	5.65632	5.07695	6.02683	5.06364	5.66624	5.83111	5.47147	6.55618	5.21336	6.41396	6.83197	3.92435	5.09751	5.06463	4.74806	4.13224	8.78292	5.22626	5.24912	7.44703	3.06141	4.2798	3.27758	5.02673
A0A087WTP3;Q92945	KHSRP	Isoform of Q92945, Far upstream element-binding protein 2;Far upstream element-binding protein 2	1.19023	0.342406	1.47371	1.64388	1.03401	1.50328	1.12312	1.63893	0.695987	1.06981	0.706914	1.37127	1.18484	1.42617	1.74783	1.72247	1.01128	0.388914	1.84506	1.61369	1.14485	1.54306	1.02388	1.00915	1.36169	1.22118	1.50145	1.57284	1.36916	1.27538	1.00559	1.43858	1.29707	0.912773	2.11394	0.98847	1.52905	0.721262	0.364872	1.37628	-0.340427	0.502898	0.994244	1.6295	1.85766	2.09459	1.9184
A0A087WU53;Q9H0U3	MAGT1	Isoform of Q9H0U3, Magnesium transporter protein 1;Magnesium transporter protein 1	-0.49671	-1.98233	-0.107381	-1.34958	-0.13668	-1.35889	-0.632817	-0.445496	-0.360415	-0.747181	0.0115878	-1.63392	-0.0411343	-1.59487	-0.313159	-0.698932	-1.57924	-0.520749	-1.33476	-1.65441	-1.95165	-0.501421	-0.210077	-0.329825	-0.402991	-6.23178	-0.532005	-1.20396	-0.222963	-0.0661761	-0.0613978	-0.365341	0.42216	-3.9876	-0.311961	0.160172	-0.285247	-6.88649	-1.57158	-0.102461	0.346358	0.139981	0.541628	0.0230759	0.784931	0.266304	-0.393528
A0A087WUC6;E9PI68;Q15005	SPCS2	Isoform of Q15005, Signal peptidase complex subunit 2;Isoform of Q15005, Signal peptidase complex subunit 2;Signal peptidase complex subunit 2	1.3948	0.361413	1.2625	1.06931	0.768704	0.475838	0.768483	1.08905	0.901117	1.59476	1.28326	0.87032	1.23424	0.449377	0.929626	1.1152	1.06488	0.720137	0.823978	0.651739	0.588722	0.797169	0.891552	1.86677	1.50801	0.463787	1.03537	0.815383	0.197871	1.08664	0.862444	1.13277	0.697377	1.43526	1.66523	1.40298	1.64755	0.126537	1.06162	0.457306	-0.566361	1.06342	0.396064	2.84771	2.94097	2.27026	1.85254
A0A087WUI4;A0A087X1U0;J3QTS8;P20231;Q15661;Q15661-2	TPSB2	Isoform of P20231, Tryptase beta-2;Isoform of P20231, Tryptase beta-2;Isoform of Q15661, Tryptase alpha/beta-1;Tryptase beta-2;Tryptase alpha/beta-1;Isoform of Q15661, Isoform 2 of Tryptase alpha/beta-1	5.70232	2.65722	5.2461	4.49586	2.15959	4.91716	4.15617	6.42064	5.8839	4.56923	2.83364	4.06317	3.78575	5.69596	2.54174	4.42247	3.02545	3.90865	4.80029	5.15388	4.25877	4.11538	5.02688	3.94439	5.35703	4.83915	4.08107	5.83177	5.19554	3.04373	3.4856	6.91125	5.02578	3.87559	6.12039	2.31544	4.18752	5.31945	2.70043	4.54143	2.93611	2.6409	4.33945	1.02635	0.666427	1.51753	2.96195
A0A087WUK2;O14979	HNRNPDL	Isoform of O14979, Heterogeneous nuclear ribonucleoprotein D-like;Heterogeneous nuclear ribonucleoprotein D-like	-0.0328275	0.14506	0.547403	0.325883	-0.264517	0.0889852	0.546372	0.558047	0.475854	-0.273631	0.633374	-0.189676	0.467008	0.315726	0.73082	0.267753	0.510662	0.329134	0.243855	0.117503	0.865873	0.473507	0.863912	-0.0771124	0.44016	0.6092	0.296492	0.48844	1.36347	0.51868	0.403447	0.538081	0.725341	-0.2298	0.46977	0.575825	0.031925	0.0368417	-0.237147	0.467992	-0.0312156	0.62525	0.182221	0.929558	1.45994	1.43807	1.62015
A0A087WUM0	SYNJ2BP	SYNJ2BP-COX16 readthrough (Fragment)	0.696322	0.844944	-0.379493	0.458979	-0.320928	0.499646	0.371219	-0.0409719	0.690457	-0.139586	-0.0108612	0.369443	0.0115031	0.194198	0.524345	-0.353392	-0.556713	-0.603831	0.436353	0.410369	0.358991	0.12839	0.555318	0.566466	-0.0806298	0.00529471	0.963754	0.328529	-0.584473	0.29512	0.198035	0.531025	-0.386039	-0.0184029	0.307654	0.00613208	0.481269	0.405059	-0.255223	0.0265531	-0.563036	-0.569282	-0.0307384	1.04389	1.9155	2.2658	1.27115
A0A087WUQ6;P07203	GPX1	Isoform of P07203, Glutathione peroxidase;Glutathione peroxidase 1	1.46419	1.0001	1.45461	-1.33578	1.7217	0.677751	2.58342	1.90694	1.22179	2.18258	1.92329	1.99012	1.35231	1.23568	1.0624	1.76535	0.777064	1.12158	1.90991	1.86533	0.725785	1.73208	0.917914	1.22335	1.68135	0.694453	1.61291	1.28127	0.240865	1.26437	1.70308	0.849447	1.65222	-0.367133	1.12195	1.25624	0.273774	0.89818	0.291628	1.15186	0.362699	0.764503	1.16131	1.75357	1.63459	1.24779	-0.888223
A0A087WUS0;E7ETK0;P62847;P62847-2;P62847-3;P62847-4	RPS24	Isoform of P62847, 40S ribosomal protein S24;Isoform of P62847, 40S ribosomal protein S24;40S ribosomal protein S24;Isoform of P62847, Isoform 2 of 40S ribosomal protein S24;Isoform of P62847, Isoform 3 of 40S ribosomal protein S24;Isoform of P62847, Isoform 4 of 40S ribosomal protein S24	0.410726	-0.28848	0.071085	-0.188711	0.0730484	0.885437	-0.288585	-0.362526	1.30332	-0.384487	-0.471241	-0.784531	0.258739	-0.0361379	0.115061	0.0456171	-0.392573	0.572306	0.040853	-0.402159	-0.159647	-1.033	-0.276865	0.157153	-0.356288	-0.219908	-0.14544	-0.987448	-0.0609987	-0.657497	-0.31821	-0.0229116	-0.0904185	-0.594826	0.322763	0.0194904	0.343859	1.77187	0.575652	-0.167798	-0.197687	1.30879	0.987968	1.52781	0.629875	0.61541	0.552284
A0A087WUT6;O60841	EIF5B	Isoform of O60841, Eukaryotic translation initiation factor 5B;Eukaryotic translation initiation factor 5B	-1.11266	-1.4711	-0.381348	-0.707058	-0.900602	-1.11891	-0.273379	-0.545306	-0.418013	-0.453308	-0.278016	-0.459615	-0.840671	-0.645489	-0.443743	-0.393056	-0.431045	-1.08742	0.16636	-0.486577	-0.697732	-1.01983	-0.244573	-0.270771	-0.211278	-0.694705	-0.371037	-0.596567	-0.753244	-0.477651	-0.510267	-0.562642	-0.287622	-0.564567	-0.105608	-0.320946	-0.060345	-1.26948	-1.35804	-1.45777	-0.51993	-1.04184	-1.95096	0.31947	1.00455	0.761282	1.20607
A0A087WVQ6;Q00610;Q00610-2	CLTC	Isoform of Q00610, Clathrin heavy chain;Clathrin heavy chain 1;Isoform of Q00610, Isoform 2 of Clathrin heavy chain 1	4.33382	3.48244	4.3794	3.97165	4.22828	3.94146	4.0462	4.18824	4.35584	4.4201	4.46143	3.85832	4.42935	3.85779	4.12909	3.95016	3.65532	3.62607	4.50879	3.9987	3.75817	4.1068	4.45847	4.30925	4.14317	3.92055	3.88012	4.25405	4.21987	4.39679	3.97614	4.32371	3.94308	3.44926	4.47566	4.52846	5.00865	3.81396	3.86765	4.05056	3.54171	3.78904	3.99837	4.56557	4.97431	4.68036	4.26497
A0A087WW66;Q99460	PSMD1	Isoform of Q99460, 26S proteasome non-ATPase regulatory subunit 1;26S proteasome non-ATPase regulatory subunit 1	-0.251459	-0.498167	0.250717	0.0477322	0.431058	-0.182126	0.211828	0.390163	-0.0699568	0.470661	0.459931	0.347422	0.0906477	0.270738	0.0456927	0.122691	-0.293857	-0.513676	0.436462	-0.0183814	-0.328765	0.184955	0.270782	0.119218	0.388873	-0.260483	-0.0183009	0.0582675	-0.899765	0.37415	0.0913135	-0.0656352	-0.0336661	-0.691923	0.38331	0.389047	0.878566	-0.374079	-0.0887303	-0.397318	-0.446389	-0.158586	-0.251911	0.268476	0.36181	0.327647	0.271734
A0A087WWF1;Q8WWX9	SELENOM	Isoform of Q8WWX9, Selenoprotein M;Selenoprotein M	-0.116916	-0.0363863	-1.13156	-0.50308	-1.40092	0.200939	-1.11768	-0.852626	-0.033546	-0.77043	0.555811	-0.716645	-1.02191	-0.39429	-0.74085	-0.687743	-1.87552	-1.84785	-0.895614	-1.26216	-0.921523	-1.10287	-0.521701	-0.480142	-1.14689	-1.49775	0.0291679	-0.661291	-1.47071	-1.07002	-1.50337	-0.5511	-0.832741	-1.80227	-0.794705	-1.62072	-1.50433	0.0926202	-1.80869	-0.465834	-2.95475	1.2124	-0.249872
A0A087WWM4;F8WAN9;Q9P2T1	GMPR2	Isoform of Q9P2T1, GMP reductase;Isoform of Q9P2T1, GMP reductase;GMP reductase 2	-0.485043	-2.17973	-1.59581	-0.680588	-0.88455	-0.819018	-0.319815	-0.43261	-1.10714	0.0773212	-1.35928	-0.425403	-1.53743	-0.344072	0.23524	-0.974525	-2.20756	-1.20335	-1.13797	-0.904588	-1.36148	-0.577851	-1.52414	-1.09403	-0.66526	-0.840732	-0.777861	-2.58943	-6.61326	-0.463417	-0.661217	-1.10501	-0.581383	-1.26833	-0.468003	-1.35556	-1.04309	-3.56249	-1.2102	-0.853951	-3.49262	0.413597	-4.35768	0.213418	-0.629472	0.831309	0.521977
A0A087WX80;A0A087WYF1;P24043	LAMA2	Isoform of P24043, Laminin subunit alpha-2;Isoform of P24043, Laminin subunit alpha-2;Laminin subunit alpha-2	-0.750701	-0.487619	-1.94543	-1.49731	-1.22519	-1.73134	-1.59368	-1.61189	-0.374432	-1.89166	-1.83696	-1.33498	-1.51342	-1.00304	-1.74711	-2.18072	-0.945526	-0.973175	-3.09862	-1.25991	-1.37596	-1.88885	-1.32196	-1.81327	-1.18068	-1.84556	-2.23917	-1.10477	-2.19839	-2.05863	-2.2794	-1.65902	-1.85732	-1.33157	-1.57198	-2.48528	-0.979599	-1.90777	-0.643546	-1.15341	-0.968836	-1.95537	-1.67852
A0A087WXC5;E7ESZ7;O95299	NDUFA10	Isoform of O95299, NADH dehydrogenase [ubiquinone] 1 alpha subcomplex subunit 10, mitochondrial;Isoform of O95299, NADH dehydrogenase [ubiquinone] 1 alpha subcomplex subunit 10, mitochondrial;NADH dehydrogenase [ubiquinone] 1 alpha subcomplex subunit 10, mitochondrial	0.0493467	0.452295	0.723902	1.47189	1.42405	-0.0111896	0.548929	0.697354	0.273703	0.441085	0.868908	0.425355	0.665497	0.363741	0.580397	1.70967	-0.721633	0.802342	-0.0507279	1.68497	-0.0117833	0.208526	0.000818016	1.09199	0.847183	0.239777	0.524659	0.429243	0.947717	0.00777493	0.61613	0.265491	0.405203	-0.122344	0	0.140057	0.00340907	-0.411011	-1.35486	-0.225525	-0.633675	-0.02215	-0.635995	1.19378	1.65443	1.74193	1.01292
A0A087WXM6;A0A0A6YYL6;J3KRX5;J3QQT2;P18621;P18621-3	RPL17	Isoform of P18621, 60S ribosomal protein L17 (Fragment);Protein RPL17-C18orf32;Isoform of P18621, 60S ribosomal protein L17 (Fragment);Isoform of P18621, 60S ribosomal protein L17 (Fragment);60S ribosomal protein L17;Isoform of P18621, Isoform 3 of 60S ribosomal protein L17	1.79881	0.508112	2.07132	0.923094	1.42274	1.26567	0.729617	1.76605	1.8831	0.33511	1.53201	1.063	2.12294	1.28805	1.54397	1.64305	1.28411	0.784049	1.46286	1.22964	1.29079	1.15989	1.46663	1.66838	1.06753	0.778451	0.686386	0.989523	1.36649	0.673205	0.194306	1.44446	0.521381	0.476479	1.74887	1.06542	1.4497	-0.175115	0.0126731	0.880524	0.300793	0.926855	0.268109	2.7874	2.67787	2.47757	2.18245
A0A087WXS7;O43681	ASNA1	Isoform of O43681, ATPase ASNA1;ATPase ASNA1	0.154589	0.55185	-0.00307208	0.731565	-0.230163	-0.533637	0.0480808	-0.088674	-0.366941	1.02802	0.105272	0.263086	-0.533257	-0.417948	-0.207908	-0.215913	-0.745228	-0.414476	-0.434205	0.130155	-0.382497	-0.24638	-0.139885	0.475992	0.458759	-0.58249	1.19524	-0.392422	0.182093	0.00406371	-0.578495	0.664446	0.356981	-0.0909278	-0.153074	0.273061	0.312116	-0.112985	0.35381	-0.0703926	0.264655	0.309967	0.0514131	0.55322	-0.268422	0.0290747	-0.137999
A0A087WY71;E9PFW3;Q96CW1;Q96CW1-2	AP2M1	Isoform of Q96CW1, AP-2 complex subunit mu;Isoform of Q96CW1, AP-2 complex subunit mu;AP-2 complex subunit mu;Isoform of Q96CW1, Isoform 2 of AP-2 complex subunit mu	1.07489	-1.271	-0.0475147	-0.998417	0.0168315	-0.588489	-0.455652	-0.759706	-0.392491	-0.481437	-0.372014	-1.0606	0.316338	-0.817278	-0.126931	-0.553171	-1.14636	-0.798372	-0.0662068	-0.394371	-1.06022	-0.469	1.40663	-0.362934	-0.962738	-0.461186	-1.06244	-0.708006	-1.00542	1.88625	-0.764103	-0.488001	-0.749615	-0.780221	-0.346605	-0.302822	2.19932	0.672875	0.15136	1.43641	1.61373	0.475893	-0.480512	1.19151	1.56853	1.32765	1.12468
A0A087WYF7;Q6UXV4	APOOL	Isoform of Q6UXV4, MICOS complex subunit;MICOS complex subunit MIC27	-0.786405	-0.574077	-0.134321	0.244019	0.500836	0.0805217	-0.821569	-0.47961	-0.74423	0.233469	-0.217374	-0.273754	-0.0364044	-0.170064	0.146653	0.377495	0.157239	-0.558497	-1.02029	0.617599	-0.230667	-0.411438	-1.56978	0.683834	0.147576	-2.46778	-0.683435	-0.357378	-1.18295	-0.746583	-0.36438	-0.613708	-0.573948	-3.83822	-0.338337	-0.198944	-0.832135	-0.816954	-0.369158	-0.80678	-1.06295	-1.08263	-2.82321	0.299947	0.27289	0.146918	0.364823
A0A087WYT3;Q15185;Q15185-4	PTGES3	Isoform of Q15185, Prostaglandin E synthase 3;Prostaglandin E synthase 3;Isoform of Q15185, Isoform 4 of Prostaglandin E synthase 3	0.92544	1.56265	1.80086	2.16589	1.81611	2.21029	1.47772	1.37052	1.57013	2.04974	1.82847	1.91942	1.78919	1.5908	1.70424	1.37276	0.619722	1.26502	2.70374	1.86802	1.20593	2.30448	1.91412	0.80053	1.37175	1.64007	1.55581	1.215	1.11163	1.69085	1.17172	1.22659	1.37261	1.75274	1.93618	1.31679	2.2793	1.49462	0.88857	1.6297	0.961303	0.482027	1.34367	2.94226	2.78251	3.19571	3.47784
A0A087WZE9	HMGN3	Isoform of Q15651, High mobility group nucleosome-binding domain-containing protein 3	1.19129	2.32556	2.51738	3.15532	0.802974	2.59475	2.04777	2.59144	2.59648	2.41088	1.66923	2.29597	1.01252	1.94855	0.729478	2.03062	1.6343	1.21962	1.67104	2.04428	1.52925	1.72698	1.6505	1.82858	2.60102	1.80756	2.53861	2.17574	2.27567	0.93033	0.284238	2.68338	0.770681	2.22517	2.94798	-0.0626698	1.78207	2.31344	1.6635	2.71134	2.25099	0.68322	1.49646
A0A087WZN1;O43837	IDH3B	Isoform of O43837, Isocitrate dehydrogenase [NAD] subunit, mitochondrial;Isocitrate dehydrogenase [NAD] subunit beta, mitochondrial	-0.653932	-0.631784	-0.00701983	0.482034	0.630607	0.253692	-0.588487	0.00382814	-0.719574	0.216532	0.0648616	-0.119839	-0.174607	-0.34558	-0.154124	1.02587	-0.700496	-0.0751117	0.0822046	0.397027	-0.713914	-0.49143	-0.591563	-0.161407	0.371855	-0.556504	-0.864544	0.371827	0.756953	-0.228931	0.260527	-0.04333	-0.014705	-0.2385	0.186878	-0.226175	-0.318882	0.0842044	-0.666472	-0.348183	-0.360367	-0.898032	-1.41572	-0.35005	-0.339975	-0.125397	-1.06958
A0A087WZY6	ENO4	Isoform of A6NNW6, Enolase 4	-0.332009	0.584686	1.69137	1.95914	1.19973	0.17341	2.00848	1.58701	0.694866	2.37296	1.13172	1.7957	0.543147	1.5685	0.466896	1.49324	1.31816	0.924707	0.978752	1.69365	0.710301	1.57308	-0.0537774	0.466065	1.70613	0.879208	0.767139	1.35596	0.653432	1.03928	1.83063	0.655663	1.37274	-6.89067	0.888326	1.17259	1.42437	0.364363	1.07593	0.247693	1.14549	-0.331256	-0.0821915
A0A087X020;Q9Y3A5	SBDS	Isoform of Q9Y3A5, Ribosome maturation protein SBDS;Ribosome maturation protein SBDS	-0.680474	0.104911	-0.0553602	-0.181608	-0.309115	1.14831	0.200969	-0.3306	0.147801	0.356269	0.0519098	0.0617394	-0.337366	0.0307812	-0.316398	-0.303523	-0.192585	-0.53674	0.147482	-0.425386	-0.237915	-0.14682	0.0986114	-0.184971	0.284587	-0.560507	0.331209	0.585972	-0.960201	0.333717	-0.151991	-0.0716341	0.185164	-0.646085	-0.00520789	0.250605	0.199313	0.341052	0.123198	-0.0866885	-0.14811	-0.224741	0.0560418	-0.482927	-0.245267	0.0414718	0.297986
A0A087X0D5;P09668	CTSH	Isoform of P09668, Pro-cathepsin H;Pro-cathepsin H	-0.0533114	-0.336677	-0.0638196	-1.13774	-1.97241	-0.767588	-1.10719	-0.31408	-0.400434	0.0999325	-1.01219	-1.30071	-0.156931	-0.862266	-0.749272	-1.01167	-0.531211	-0.525202	-1.07204	-1.14612	0.13506	-0.484826	0.0280962	-0.613784	-0.769686	-0.537265	-0.0945988	-0.83368	-1.04795	-0.397707	-0.131802	-0.736715	-0.147875	-3.17281	-0.368016	-0.173255	0.0620565	-0.6718	-3.56166	0.220813	-7.2009	-0.29831	-0.370058	1.13635	2.17103	2.45989	1.99459
A0A087X0K0;P39059	COL15A1	Isoform of P39059, Collagen alpha-1(XV) chain;Collagen alpha-1(XV) chain	1.95568	3.69096	3.07876	3.80016	3.56411	3.43188	3.38299	2.94763	3.75765	2.38238	3.39216	2.99332	3.4911	2.82266	3.32432	3.71605	2.9937	3.03023	2.66125	3.28876	3.0511	2.76208	2.18272	3.1946	4.35778	3.36444	2.89248	3.10698	1.83635	2.66808	3.44654	3.14827	3.59798	2.99083	2.19715	2.74602	2.76665	2.15234	2.64427	1.90924	2.64629	2.94592	1.97924
A0A087X0Q1;Q7Z739	YTHDF3	Isoform of Q7Z739, YTH domain-containing family protein 3;YTH domain-containing family protein 3	-1.24293	-1.01328	-0.305548	-0.762012	-1.26811	-1.14635	-0.83807	-0.941086	-0.770682	-0.952875	-0.38676	-0.656829	-5.33419	-0.820798	-0.96935	-0.810786	-1.16643	-1.45297	-0.122616	-0.97764	-1.37482	-0.928049	-1.00927	-1.34619	-0.831319	-4.36577	-0.688532	-0.969604	-1.62659	-0.931738	-4.41816	-1.10975	-1.2571	-4.57964	-0.428864	-1.78596	-0.751537	-0.783136	-3.48427	-0.514478	-3.18314	-3.73094	-5.81434	-2.10919	-2.38368	-2.37145	-1.5095
A0A087X0R6;Q9UMY4;Q9UMY4-2	SNX12	Isoform of Q9UMY4, Sorting nexin-12;Sorting nexin-12;Isoform of Q9UMY4, Isoform 2 of Sorting nexin-12	-1.0173	-5.35445	-0.0630305	-0.2464	-0.748295	-0.602756	-1.04643	-0.382875	-0.637604	-0.44217	-1.52963	-0.764046	-0.626053	0.156925	-1.27543	-1.14894	-6.1485	-6.69304	-0.227418	-1.07529	-0.399158	-0.783038	-0.429004	-0.363804	-0.547106	-0.579514	-0.301647	-0.5226	0.00957762	-0.0984217	-0.559904	-0.612256	-0.298136	-0.454736	-0.374192	-1.25703	-0.694769	-0.458888	-3.37228	0.307062	-3.62742	-3.79442	-0.973108	-0.735788	-1.24953	-0.849472	-0.605932
A0A087X0S5;P12109	COL6A1	Isoform of P12109, Collagen alpha-1(VI) chain;Collagen alpha-1(VI) chain	6.08972	5.49156	3.8049	4.82642	3.39262	4.78099	3.29054	3.99609	6.47677	4.03764	4.9363	4.52858	4.50731	4.53824	3.52673	4.29922	3.93049	3.73849	5.18467	4.4263	4.14906	3.28312	6.97199	4.35264	4.12614	3.65139	3.03293	5.58442	4.97567	3.715	3.84228	4.97199	4.57033	5.76501	3.58842	3.81063	4.16979	5.05601	3.30986	4.99653	5.68248	3.731	6.00892	1.43455	3.75762	1.55234	3.29964
A0A087X0V5;P29728;P29728-2	OAS2	Isoform of P29728, 2'-5'-oligoadenylate synthase 2;2'-5'-oligoadenylate synthase 2;Isoform of P29728, Isoform p69 of 2'-5'-oligoadenylate synthase 2	-0.0140943	-1.38109	0.247485	-1.11708	-0.727724	-1.34212	-1.38423	-0.0679576	-0.144197	-0.670238	-0.425786	-4.22849	-0.581547	-0.208239	-0.278466	-0.791278	-3.90569	-4.09162	-0.865408	-1.68882	-0.63077	-0.946506	-0.887577	-0.400585	-0.520276	-1.30928	-0.970231	0.0129754	-3.69232	-1.4286	-1.12166	-1.42884	-1.69886	-0.0138831	0.72109	-0.462238	-0.455337	-0.947668	-4.93964	-0.686755	-3.23192	-0.648514	-3.64349	-0.733829	0.231427	0.350637	-1.0504
A0A087X0W7	ACOT2	Isoform of P49753, Acyl-coenzyme A thioesterase 2, mitochondrial	0.488469	1.41609	1.36614	2.18798	2.41747	1.41697	1.53235	1.81385	1.02699	2.15641	1.81865	1.45506	1.28271	1.67262	1.92901	2.03035	1.93116	1.78349	-0.0532058	2.36851	1.40081	1.78563	0.0682892	1.94677	0.609761	1.73787	0.892472	1.24047	0.941979	0.911617	1.82629	1.936	1.72489	0.969519	1.26241	1.58051	0.492971	0.674231	0.404467	-0.334353	1.39857	-0.863004	0.845967	-0.149423	0.898427	1.3806	-0.397335
A0A087X1G7;A0A0B4J1S4;O60613	SELENOF	Isoform of O60613, Selenoprotein F;Isoform of O60613, Selenoprotein F;Selenoprotein F	1.56027	0.166483	0.937014	-0.0192956	1.08872	0.0327084	0.669897	1.0469	0.786374	0.890656	1.47972	0.409897	1.41172	0.409737	1.20425	0.435514	0.0898874	0.422597	1.20947	0.397612	0.620551	1.1042	1.08535	1.03945	0.950825	1.12736	0.680399	0.067787	-3.77944	1.28855	0.983578	0.806743	1.27878	-0.297801	0.981081	1.36126	1.22444	0.590927	0.639948	1.0189	-3.00237	0.951482	0.425685	2.79121	3.15508	2.83897	1.68934
A0A087X1J7;P22352	GPX3	Isoform of P22352, Glutathione peroxidase;Glutathione peroxidase 3	2.50297	2.3911	1.86262	2.53811	1.09024	1.25721	1.09415	0.843009	2.50266	1.24172	1.79782	2.11937	2.35444	1.78014	2.28121	2.25389	1.71914	2.40919	1.98053	2.02782	1.74972	1.64897	2.16283	2.73547	0.552186	0.951629	2.87022	1.66121	1.99988	0.312279	1.87	1.9168	1.36929	2.19671	1.48654	0.776353	0.911364	2.96933	1.78563	2.3167	1.66585	2.86047	1.63724	-0.80258	-0.183031	-1.27396	0.331529
A0A087X1Z3;Q9UL46	PSME2	Isoform of Q9UL46, Proteasome activator complex subunit 2;Proteasome activator complex subunit 2	-0.0889404	0.93356	-0.59393	-0.572685	-0.356316	0.258994	-0.443464	-0.0983313	0.612389	0.312151	-0.892279	-0.724303	-0.90543	-0.623499	-0.472714	-0.427787	1.05147	0.0768352	0.169463	-0.888415	-0.71082	0.353015	-0.718579	-0.793337	-0.255013	-0.353385	0.656047	0.333788	0.246	0.0323414	-0.597592	-0.579982	-0.652878	-0.168758	0.615855	-0.50535	-0.265939	0.121676	0.35818	-0.544226	-0.184199	0.154149	0.350813	1.90471	1.56622	2.40582	2.13147
A0A087X256;Q2M389	WASHC4	Isoform of Q2M389, WASH complex subunit 4;WASH complex subunit 4	-1.04141	-1.22068	-2.02717	-1.14426	-2.03874	-2.13578	-1.07421	-0.890922	-1.07027	-0.590505	-1.15851	-4.21494	-1.33324	-1.78337	-1.95162	-1.97496	-1.33095	-1.34244	-0.685566	-1.28555	-1.483	-1.65192	-1.67504	-1.0414	-5.16315	-1.25021	-1.58365	-1.06646	-1.34956	-0.882262	-0.996409	-1.31252	-4.46541	-4.40418	-1.6622	-1.71992	-1.42188	-5.2591	-4.95897	-0.733375	-3.79779	-5.12336	-0.832835	-3.51656	-1.78222	-3.91211	-2.37132
A0A087X2I1;P62333	PSMC6	Isoform of P62333, 26S proteasome regulatory subunit 10B;26S proteasome regulatory subunit 10B	0.601444	0.264981	0.324203	0.145509	0.129756	0.232239	0.534098	0.186509	0.202062	0.564575	0.675272	0.4886	0.193823	0.556308	0.339318	0.480809	0.227833	0.116021	0.786107	0.502677	0.284274	0.127635	0.532847	0.201231	0.606439	0.263922	0.135119	0.556001	0.301013	0.149717	0.219309	0.0509618	0.230011	-0.18178	0.567182	0.140208	0.406556	-0.216594	0.0869281	-0.25589	0.250847	-0.720359	-0.141505	1.51905	0.96141	1.10465	1.46609
A0A0A0MQS9;A0A0A0MTC7;Q16363;Q16363-2	LAMA4	Isoform of Q16363, Laminin subunit alpha-4;Isoform of Q16363, Laminin subunit alpha-4;Laminin subunit alpha-4;Isoform of Q16363, Isoform 2 of Laminin subunit alpha-4	4.24008	4.97312	4.34069	4.75645	4.91571	3.82078	4.84165	5.02405	5.02911	4.96718	4.711	4.76484	4.8791	4.15964	4.66827	4.65259	4.96116	4.46933	4.00432	4.61308	4.48446	4.37914	4.42792	5.4376	5.58287	4.53672	4.1819	5.04564	4.40651	4.13802	5.16632	4.92959	4.95844	4.1149	3.67506	4.8533	4.64636	3.57717	4.12801	3.01628	4.57526	4.26321	3.51106	2.95114	1.62047	2.33692	1.08143
A0A0A0MR05;H3BM50;H3BN58;H3BPT1;H3BPU5;H3BR25;H3BSZ4;Q9BVC4;Q9BVC4-4	MLST8	Isoform of Q9BVC4, Target of rapamycin complex subunit LST8;Isoform of Q9BVC4, Target of rapamycin complex subunit LST8;Isoform of Q9BVC4, Target of rapamycin complex subunit LST8 (Fragment);Isoform of Q9BVC4, Target of rapamycin complex subunit LST8;Isoform of Q9BVC4, Target of rapamycin complex subunit LST8;Isoform of Q9BVC4, Target of rapamycin complex subunit LST8 (Fragment);Isoform of Q9BVC4…	-1.44395	-4.18601	-1.60657	-1.24091	-0.794837	-1.71924	-1.72276	-1.15316	-1.74889	-1.21067	-1.32839	-1.75657	-1.43462	-1.48218	-0.926975	-1.19754	-1.83017	-1.03048	-1.52742	-0.493943	-1.58083	-1.13566	-1.5128	-0.543729	-1.24035	-1.23496	-1.07376	-0.639109	-0.914491	-1.62815	-1.42552	-1.39208	-0.940051	-1.49671	-1.10597	-0.474494	-1.15761	-2.75577	-8.69257	-4.40371	-2.95155	-3.17873	-1.91826	-1.49228	-0.945487	-0.938283	-1.48975
A0A0A0MRI2;Q9UNH7	SNX6	Isoform of Q9UNH7, Sorting nexin;Sorting nexin-6	0.26497	-0.361201	0.43518	0.236107	0.191481	0.169032	0.30316	0.0781953	0.170944	0.521097	0.517692	0.204303	0.0694636	-0.0335987	-0.329932	0.0869549	-0.328526	-0.445995	0.823736	0.24067	-0.177067	0.227242	0.299438	0.290095	0.333791	-0.552185	0.21862	0.516449	0.250401	0.549593	-0.0498676	-0.00835153	-0.225848	-0.0940219	0.595793	-0.184212	0.746535	-0.204544	-0.493029	-0.00358015	-1.05364	-1.30669	-0.535477	-0.432513	-0.38397	-0.255281	-0.272024
A0A0A0MRJ0;Q5VT25;Q5VT25-2;Q5VT25-4;Q5VT25-5;Q5VT25-6	CDC42BPA	Isoform of Q5VT25, Serine/threonine-protein kinase MRCK alpha;Serine/threonine-protein kinase MRCK alpha;Isoform of Q5VT25, Isoform 2 of Serine/threonine-protein kinase MRCK alpha;Isoform of Q5VT25, Isoform 4 of Serine/threonine-protein kinase MRCK alpha;Isoform of Q5VT25, Isoform 5 of Serine/threonine-protein kinase MRCK alpha;Isoform of Q5VT25, Isoform 6 of Serine/threonine-protein kinase MRCK …	-1.96175	-2.02365	-2.16427	-1.89167	-1.98512	-2.15305	-1.8539	-1.71761	-1.85191	-2.03238	-1.62897	-2.11893	-1.351	-1.84033	-1.48878	-1.60685	-3.90847	-2.19403	-1.92512	-1.6789	-1.73033	-1.87053	-1.4812	-1.82564	-1.60794	-2.26204	-2.00689	-1.74679	-4.49199	0.446826	-1.59415	-2.07024	-1.8493	-3.43355	-4.78779	-1.81981	-2.12206	-4.29323	-1.94821	-2.3645	-3.28732	0.493172	-2.15017
A0A0A0MRJ6;H7BY58;P22061;P22061-2	PCMT1	Isoform of P22061, Protein-L-isoaspartate O-methyltransferase;Isoform of P22061, Protein-L-isoaspartate O-methyltransferase;Protein-L-isoaspartate(D-aspartate) O-methyltransferase;Isoform of P22061, Isoform 2 of Protein-L-isoaspartate(D-aspartate) O-methyltransferase	0.419587	0.873364	0.379831	0.345845	0.894134	0.165944	0.485617	-0.150783	-0.215219	-0.0787123	-0.261104	-0.0986262	0.08897	0.185347	0.0727675	0.108008	0.453524	-0.142768	-0.159811	0.449311	0.649428	1.03039	0.589456	-0.110299	-0.378887	0.604975	0.823393	-0.262816	0.194602	0.201607	0.840718	0.458059	0.654097	0.372721	0.712489	0.544412	-0.393194	0.23684	-0.192075	0.516471	0.00609803	0.264122	0.39369	1.26113	0.699012	1.34506	1.49715
A0A0A0MRK6;Q13505;Q13505-3	MTX1	Isoform of Q13505, Metaxin 1, isoform CRA_b;Metaxin-1;Isoform of Q13505, Isoform 3 of Metaxin-1	-1.65726	-0.436954	-1.55968	-0.229374	-0.793696	-0.670371	-1.05689	-1.37465	-1.04038	-0.338652	-0.82908	-1.17134	-1.25268	-0.982586	-1.00666	-0.569543	-0.931137	-1.03521	-1.13948	-0.782098	-1.58969	-1.65755	-1.02468	-0.791736	-0.961362	-1.28092	-0.711587	-1.25688	-1.46697	-2.06937	-1.27082	-0.609075	-0.686889	-0.670283	-1.47306	-1.47572	-1.482	-1.57236	-1.47348	-1.58818	-2.76525	-1.11003	-1.36844	-0.527757	0.504825	0.188725	-0.287071
A0A0A0MRM0;A0A0A0MRM1;Q5VU43;Q5VU43-4	PDE4DIP	Isoform of Q5VU43, Myomegalin;Isoform of Q5VU43, Myomegalin;Myomegalin;Isoform of Q5VU43, Isoform 4 of Myomegalin	2.14806	2.80641	0.160998	1.91836	0.217404	4.71236	0.280063	0.906298	2.68034	0.343486	0.270318	2.21223	0.968093	3.16129	1.80948	1.39358	0.180076	-0.792667	0.419077	-0.381096	2.96891	0.946358	2.17631	0.192028	-0.0266917	-0.0796337	2.36103	1.89505	-0.210031	-0.101702	-1.02542	0.597085	1.41833	0.0376624	0.230681	-0.508291	-0.236604	2.77192	-0.905384	2.00025	-4.63057	-1.23701	2.24373	-0.55056	0.374239	-0.898505	0.694735
A0A0A0MRT6;Q8IZP0;Q8IZP0-2;Q8IZP0-3;Q8IZP0-4;Q8IZP0-5;Q8IZP0-6;Q8IZP0-9	ABI1	Isoform of Q8IZP0, Abl interactor 1;Abl interactor 1;Isoform of Q8IZP0, Isoform 2 of Abl interactor 1;Isoform of Q8IZP0, Isoform 3 of Abl interactor 1;Isoform of Q8IZP0, Isoform 4 of Abl interactor 1;Isoform of Q8IZP0, Isoform 5 of Abl interactor 1;Isoform of Q8IZP0, Isoform 6 of Abl interactor 1;Isoform of Q8IZP0, Isoform 9 of Abl interactor 1	-1.02953	-0.20139	-0.968387	-0.996069	-1.45962	-0.54609	-0.856748	-1.60333	-1.01418	-1.08276	-0.306925	-0.55466	-0.7047	-0.616455	0.00191278	0	-0.558827	-0.19792	-0.23319	-0.69184	-0.846614	-0.44216	-0.575883	-0.629475	-0.0886825	-1.17734	-0.839833	-0.319908	-0.595181	-0.782953	-0.433479	-0.72728	-0.361026	1.26762	-0.180807	-1.08856	-0.563833	-0.97785	-0.680986	-0.610096	-1.10214	-0.636271	-0.830613	-0.489007	0.0989973	-1.02093	-1.2485
A0A0A0MRZ8;P04433	IGKV3D-11	Immunoglobulin kappa variable 3D-11;Immunoglobulin kappa variable 3-11	3.1901	3.80879	4.60642	1.93025	3.83516	3.26532	4.72081	3.32865	3.5408	3.38393	2.46247	4.05238	3.24065	3.84553	2.44121	1.788	4.74221	4.35451	3.28825	2.77901	4.67752	5.56575	3.11547	2.58697	2.30547	3.31809	3.99914	2.72787	3.83244	4.09276	4.76557	3.09653	3.58101	2.89042	2.12916	3.07511	3.24593	4.23205	3.59449	4.40302	4.07009	2.74997	5.1524
A0A0A0MS15	IGHV3-49	Immunoglobulin heavy variable 3-49	1.45003	0.56545	1.22891	-4.48378	1.35124	0.897406	1.03005	0.565244	0.483385	0.372749	-0.283496	0.685799	0.275471	0.591621	-0.454908	-1.0248	-0.488779	0.188856	-0.915603	-0.221796	1.05227	-0.0414359	0.7698	-0.932004	-0.433605	-1.20696	1.14525	0.128391	0.646966	0.474159	1.9518	-0.101543	0.107777	-0.150034	0.0218962	-0.317238	-0.0211322	-2.08038	-4.20764	-2.15272	-1.80976	-3.14369	-1.42595
A0A0A0MS41;A0A1P0AYU5;Q9BWM7	SFXN3	Isoform of Q9BWM7, Sideroflexin;Isoform of Q9BWM7, Sideroflexin;Sideroflexin-3	0.705269	-0.677246	0.567706	0.487917	0.585823	1.47137	0.433856	0.532275	0.956387	0.695356	0.408692	0.99256	0.716297	-0.271679	0.68885	0.255568	0.095531	0.468788	0.338307	0.797513	-0.0218823	0.644664	0.971116	0.672738	0.535843	-0.541478	0.877067	0.598569	0.0193734	0.225888	0.612608	0.579528	0.721513	-0.0454591	0.493119	0.490808	0.841112	0.965068	-0.694027	1.17481	-1.01906	-0.0618784	1.27717	1.05302	0.161709	-0.109187	-0.118306
A0A0A0MSA0;Q16787;Q16787-3	LAMA3	Isoform of Q16787, Laminin subunit alpha-3;Laminin subunit alpha-3;Isoform of Q16787, Isoform 3 of Laminin subunit alpha-3	-2.22466	-1.46826	-5.11184	-2.14057	-1.44402	-4.49701	-1.99151	-1.8857	-0.417605	-2.38331	-1.52289	-1.24839	-2.03058	-2.12791	-2.40089	-1.99534	-1.38877	-1.80479	-1.3493	-1.64148	-0.681203	-1.26472	-0.12852	-0.258577	-0.892158	-2.14065	0.994303	0.279887	-2.80565	-2.75305	0.528987	0.443914	0.917509	-0.71864	-1.28563	-0.378159	-2.53976	-3.71208	-4.21605	-3.61014	0.877066	-3.8897	1.97639
A0A0A0MSB8;Q9UPT5;Q9UPT5-1;Q9UPT5-2;Q9UPT5-5;Q9UPT5-6	EXOC7	Isoform of Q9UPT5, Exocyst complex component 7;Exocyst complex component 7;Isoform of Q9UPT5, Isoform 1 of Exocyst complex component 7;Isoform of Q9UPT5, Isoform 2 of Exocyst complex component 7;Isoform of Q9UPT5, Isoform 5 of Exocyst complex component 7;Isoform of Q9UPT5, Isoform 6 of Exocyst complex component 7	-1.55975	-1.40172	-1.59597	-1.96238	0.410151	-1.01031	-1.10632	-1.97103	-1.34415	-1.52157	-0.984498	-1.4016	-1.32346	-1.78974	-1.64214	-0.843591	-0.703675	1.52729	-0.172391	-1.67508	-1.53837	-1.83008	-1.10005	-0.876197	-1.28604	-1.96766	-1.05363	-1.79952	-1.85208	-1.96752	-1.52311	-1.71705	-1.76975	-2.05599	-1.48585	-2.01071	-1.59831	-2.00296	2.7581	-1.92188	-2.96308	-2.15248	-2.12184	-2.68166	-2.21211	-2.69504	-2.55906
A0A0A0MSI8;O00471	EXOC5	Isoform of O00471, Exocyst complex component 5;Exocyst complex component 5	-0.699154	-0.552308	-1.01417	-0.496588	-1.07111	-0.0627281	-0.623382	-0.434214	-0.802548	-0.308956	-0.63076	-0.39644	-0.69421	-1.00706	-1.31646	-0.983347	-0.881999	-0.86265	-0.600311	-1.42478	-1.14326	-1.26906	-0.906777	-0.689545	-0.559835	-0.895928	-0.738837	-0.758051	-1.07717	-0.721617	-0.802854	-0.693657	0.154299	-0.293553	-1.0075	-0.950946	-0.995003	-0.950873	-0.963531	-0.394138	-2.10131	-1.56434	-1.29772	-2.17825	-2.63884	-1.7136	-1.96749
A0A0A0MSU4;O94911-3	ABCA8	Isoform of O94911, ATP-binding cassette sub-family A member 8;Isoform of O94911, Isoform 3 of ATP-binding cassette sub-family A member 8	0.753238	-0.275292	-0.722669	0.0322724	-0.173438	0.216358	0.517763	-0.14692	0.567128	0.602698	0.284756	0.303913	0.42655	0.437136	-0.308759	-0.514356	0.351944	-0.464266	0.079764	0.215563	0.577328	0.254192	0.386411	0.224534	0.387398	-0.313466	0.751069	0.242562	0.434895	0.439539	0.521315	0.390491	0.600704	-0.355586	-0.117392	-0.181998	-0.174257	-0.25443	0.833804	-0.882736	0.432643	-1.0389	0.306688	-1.18896	-1.38215	1.77805	-1.32611
A0A0A0MSV6;D6R934;P02746	C1QB	Isoform of P02746, Complement C1q subcomponent subunit B (Fragment);Isoform of P02746, Complement C1q subcomponent subunit B;Complement C1q subcomponent subunit B	2.56561	0.991246	1.55815	0.862063	0.85807	0.770473	1.63304	0.450293	1.77824	1.80261	0.995264	1.09323	1.8286	1.84083	0.178571	0.649186	1.37828	1.40232	0.0345015	1.16604	1.03515	1.42829	0.96687	1.49156	0.735179	0.603538	1.17372	1.61922	1.28351	1.71899	1.50153	1.37694	1.04588	4.04571	0.799875	1.48739	1.66457	1.5706	0.662261	2.50774	1.3021	0.66143	2.36843	0.821084	1.09243	0.585229	1.1881
A0A0A0MT22;P08575;P08575-2;X6R433	PTPRC	Isoform of P08575, Protein tyrosine phosphatase, receptor type, C, isoform CRA_d;Receptor-type tyrosine-protein phosphatase C;Isoform of P08575, Isoform 2 of Receptor-type tyrosine-protein phosphatase C;Isoform of P08575, Receptor-type tyrosine-protein phosphatase C	-0.552418	-1.02293	-1.43905	-2.53251	-1.9463	-2.09752	-1.40552	-0.0535507	-1.73755	-2.11936	-1.26035	-2.26325	-1.26414	-1.93442	-1.48305	-2.03171	-1.15038	-2.48088	-0.719154	-2.28105	-1.24443	-1.61413	-1.30965	-1.44105	-2.14014	-0.974022	-1.02925	-1.70234	-0.674854	-1.46362	-2.07665	-0.706051	-2.54839	-5.15004	0.447236	-2.0848	-1.84637	-2.10375	-1.65179	-1.59567	-8.13517	-1.70693	-1.42505	-0.272162	0.367926	-1.39818	-0.438436
A0A0A0MT60;Q5T1M5	FKBP15	Isoform of Q5T1M5, Peptidylprolyl isomerase (Fragment);FK506-binding protein 15	-1.54822	-2.31277	-1.52055	-2.09211	-1.68841	-2.36775	-2.11908	-1.6396	-2.0348	-1.78857	-1.36331	-2.43907	-1.73964	-2.24281	-2.13963	-2.0683	-1.7162	-2.64234	-1.37677	-2.12601	-2.15243	-2.02867	-1.78041	-1.78646	-1.79156	-1.94796	-2.10063	-1.91969	-1.92845	-1.95356	-2.45151	-1.7277	-2.56648	-2.72454	-1.21322	-2.28472	-1.04375	-2.0189	-3.22491	-1.53481	-4.47932	-2.52162	-2.12357	-1.79504	-1.32184	-1.87106	-1.76484
A0A0A0MT83;P26440	IVD	Isoform of P26440, Isovaleryl-CoA dehydrogenase, mitochondrial;Isovaleryl-CoA dehydrogenase, mitochondrial	-0.501426	-0.942144	-0.503006	0.317819	1.05033	-1.36579	-0.472452	-0.185537	-0.820365	-0.791464	-0.0326021	-1.00897	-0.0118029	-0.471379	0.204527	0.20807	-0.796545	-0.361578	-1.14951	0.429915	0.037466	-0.188775	-0.410698	0.00426382	-0.353808	-0.47237	-1.46811	-0.622611	0.501651	-0.0103863	-0.0646309	-0.565137	-0.233165	-1.34661	-1.17417	-0.37204	-0.726223	-0.972656	-0.425739	-1.05961	0.00325968	-0.0956577	-0.84402	3.33517	3.39039	3.39991	3.18524
A0A0A0MTC1;A0A0A0MTR7;Q63HN8;Q63HN8-4	RNF213	Isoform of Q63HN8, E3 ubiquitin-protein ligase RNF213;Isoform of Q63HN8, E3 ubiquitin-protein ligase RNF213;E3 ubiquitin-protein ligase RNF213;Isoform of Q63HN8, Isoform 2 of E3 ubiquitin-protein ligase RNF213	-2.19456	-4.89198	-2.28687	-3.00862	-2.63084	-3.23645	-2.24716	-1.85656	-2.68005	-2.42562	-2.97965	-3.04972	-1.96114	-2.84545	-2.44191	-2.89706	-2.43236	-2.73328	-2.29725	-2.77544	-2.58891	-2.75372	-2.52509	-2.30808	-2.55088	-1.9742	-2.22426	-2.3371	-1.60743	-2.80617	-2.32709	-2.13894	-2.77516	-2.17055	-1.39533	-2.67062	-2.00018	-3.34014	-3.42153	-2.27657	-5.43079	-2.84696	-3.0786	-2.43186	-1.8921	-2.5131	-2.85642
A0A0A0MTH3;Q13418	ILK	Isoform of Q13418, Integrin-linked protein kinase;Integrin-linked protein kinase	1.06899	2.3698	2.65018	1.77412	2.3912	3.26209	1.93669	1.94537	2.12607	1.97745	2.75416	2.96703	2.16681	3.18252	2.77667	2.94623	2.38776	1.93728	2.69073	2.27572	2.76591	2.69693	2.77358	1.50437	3.41588	2.05462	2.22916	2.99223	2.29753	2.75247	3.17457	2.50911	2.9139	2.16102	2.62114	2.25458	2.75815	2.68052	1.83887	1.96755	1.75688	0.988065	2.6155	1.02712	1.194	1.05932	1.67842
A0A0A0MTN0;Q13617;Q13617-2	CUL2	Isoform of Q13617, Cullin-2;Cullin-2;Isoform of Q13617, Isoform 2 of Cullin-2	-0.704981	3.22065	-0.836296	-0.580653	-0.732211	-0.862457	-0.636934	-0.69231	-0.522884	-0.415428	-0.755547	-0.569311	-1.1933	-1.00813	-0.766711	-1.14921	-1.04989	2.58187	-0.576277	-0.918408	-1.11974	-1.3299	-1.22754	-1.10396	-1.00669	-0.918583	-1.53299	-0.924345	-2.047	-2.10127	-1.26708	2.86134	-1.41026	-0.898257	-1.45081	-1.34394	-0.747626	1.87699	-1.17219	-1.17945	-4.14571	-4.12806	-2.09577	-1.06127	-1.67112	-1.57936	-1.81218
A0A0A6YYA0;Q86XR7-2;Q9Y3B3;Q9Y3B3-2	TICAM2	Protein TMED7-TICAM2;Isoform of Q86XR7, Isoform 2 of TIR domain-containing adapter molecule 2;Transmembrane emp24 domain-containing protein 7;Isoform of Q9Y3B3, Isoform 2 of Transmembrane emp24 domain-containing protein 7	-0.0726363	-0.292787	-0.83408	0.050082	-0.311294	-0.298171	-0.231771	-0.121193	-0.386145	-0.0289369	-0.163531	-0.000218861	-0.257714	0.0530368	-0.0661164	-0.208217	0.288982	-0.147782	0.271097	-0.117005	-0.0671406	-0.363286	-0.0790434	0.368335	-0.499787	-0.315562	-0.0128033	-0.185165	0.0189116	-0.282664	-0.383777	-0.0981398	-0.386574	-0.177417	-0.44674	-0.253165	0.437465	-0.619161	-0.76267	-0.388842	-0.57903	-0.155582	-0.504312	1.53438	2.5951	1.75965	1.4412
A0A0A6YYH1;Q7Z6K5-2	ARPIN	Protein C15orf38-AP3S2;Isoform of Q7Z6K5, Isoform C15orf38-AP3S2 of Arpin	-0.618248	-4.95033	-0.66235	-0.364314	-1.37426	-0.0081972	-0.0916463	-1.08418	-0.703671	-0.712403	-0.590859	-0.424366	-0.628503	-0.100427	-0.301267	-0.165539	-0.437782	-1.17709	-0.768804	-0.105298	-0.34805	0.15452	-0.673582	-1.45715	-0.597198	-0.232246	-0.690219	-0.79129	-0.546912	-0.186744	-0.25517	-0.86888	-0.393014	-0.655613	-1.0753	-0.700359	-0.869617	0.173455	-5.00181	0.366241	-4.65055	-0.745603	-0.566662	-0.845792	-1.28645	-0.226709	-0.313534
A0A0A6YYL2;P0DMM9;P0DMM9-3;P0DMN0	SULT1A4	Isoform of P0DMM9, Sulfotransferase;Sulfotransferase 1A3;Isoform of P0DMM9, Isoform 3 of Sulfotransferase 1A3;Sulfotransferase 1A4	-0.727971	0.649583	0.338877	0.948488	0.320326	0.37149	0.700625	1.03416	0.977231	0.865366	0.723599	0.313812	0.870261	0.285863	-0.518835	0.243611	0.77282	0.816492	-0.0755386	0.659924	1.00839	1.52535	0.230895	0.455859	0.989477	0.196647	0.900174	0.493517	0.197021	0.271687	0.680996	0.659087	0.195129	0.0256656	0.966694	-0.252981	-0.238258	-0.0224365	0.161737	0.031129	-0.629637	-0.838004	-0.160475	2.44092	1.31145	0.835592	-0.819789
A0A0A6YYL4;P57737-3	CORO7	Isoform of Q9Y3D7, Coronin;Isoform of P57737, Isoform 3 of Coronin-7	-0.330289	-1.84216	-0.699256	-0.859622	-0.907377	-1.60054	-0.591386	-0.776994	-1.73406	-0.534815	-0.589241	-1.50249	-1.05026	-0.60728	-1.04481	-1.21233	-1.66827	-1.54542	-0.0137567	-0.50466	-0.715169	-0.944954	-0.0567287	-1.27252	-1.29585	-0.605433	-0.88243	-0.725257	-0.449667	-0.612135	-0.833013	-1.12684	-1.30196	-0.691946	0.438673	-1.09869	-0.626485	-1.34704	-1.22699	-0.825671	-4.68403	-0.72416	-0.733199	-1.11785	-1.32116	-1.22981	-0.99609
A0A0B4J1R2;Q9H6R3	ACSS3	Isoform of Q9H6R3, Acyl-CoA synthetase short-chain family member 3, mitochondrial;Acyl-CoA synthetase short-chain family member 3, mitochondrial	0.0882104	-0.130194	0.620015	1.78935	2.00829	-0.331041	0.446185	1.38673	0.0516462	0.923395	0.708906	0.481534	0.851432	0.192264	0.436999	1.64322	0.902209	0.786482	-0.6901	1.96506	0.520806	0.542749	0.136864	1.0236	0.577586	0.373656	-0.136134	0.172331	0.860174	0.706088	1.08028	0.388238	-0.0159439	0.492702	-0.384292	-0.0735268	0.0873729	-1.37681	-0.0364272	-0.10641	0.056227	-0.503087	-0.968414	2.04845	2.78488	2.98248	2.01681
A0A0B4J1X5	IGHV3-74	Immunoglobulin heavy variable 3-74	-1.5088	-0.297309	0.300836	-1.19019	0.399836	0.141187	0.900636	-0.199237	-0.607098	0.404378	-1.65503	0.186804	-0.666992	-0.292157	-0.604991	-2.21752	-0.230015	0.259184	-0.141761	-1.21913	0.280388	0.894882	-0.631293	-1.98385	-0.839081	-0.735051	0.651518	-1.33553	-3.78018	0.168205	0.489091	-1.09205	-0.484077	-0.353621	-1.69483	-0.800788	-0.418236	0.480719	-1.62909	0.4964	-1.05867	-1.06336	0.130702
A0A0B4J1Z1;C9JAB2;Q16629;Q16629-2;Q16629-3;Q16629-4	SRSF7	Isoform of Q16629, Serine/arginine-rich-splicing factor 7;Isoform of Q16629, Serine/arginine-rich-splicing factor 7;Serine/arginine-rich splicing factor 7;Isoform of Q16629, Isoform 2 of Serine/arginine-rich splicing factor 7;Isoform of Q16629, Isoform 3 of Serine/arginine-rich splicing factor 7;Isoform of Q16629, Isoform 4 of Serine/arginine-rich splicing factor 7	1.29868	2.85685	1.72406	1.8022	2.01278	2.74412	1.65428	2.05801	2.31274	0.933759	1.55294	2.00973	1.6098	1.29865	2.1335	2.09634	2.57565	1.3452	1.39738	1.75268	1.76888	1.5819	1.99778	2.37435	1.6252	1.81636	2.07943	1.87715	2.52887	0.850305	1.13429	1.71594	1.21383	1.95409	2.42898	1.48421	1.16391	0.875057	0.580353	1.45439	0.939458	1.38615	0.7404	1.76136	2.79008	2.68688	2.24696
A0A0B4J231;B9A064	IGLL5	Isoform of B9A064, Immunoglobulin lambda-like polypeptide 5;Immunoglobulin lambda-like polypeptide 5	3.03162	3.33361	3.65889	1.83974	2.57777	2.40909	3.45291	1.87374	2.19065	3.19877	2.25831	2.39253	2.63656	2.99916	2.50257	0.538888	3.50473	3.19003	1.7775	1.98351	2.9433	4.07825	2.77634	0.865285	0.671291	2.2986	3.68588	1.49586	2.95653	2.92114	3.62954	2.13919	2.72195	3.61444	2.16599	2.01556	1.82106	3.18582	2.56218	3.04681	3.27666	2.66774	3.85117
A0A0B4J269;Q13509	TUBB3	Uncharacterized protein;Tubulin beta-3 chain	3.0459	1.74062	1.93062	2.05142	2.16678	1.78266	2.15209	1.96908	1.94043	2.27631	2.75921	2.4102	2.04036	2.00502	2.30836	1.9599	2.56903	1.96373	1.03233	1.26191	1.70931	2.14889	1.88484	1.66492	1.79425	2.21943	2.07528	2.2176	2.47061	2.9083	1.79415	2.00513	2.19698	1.31456	2.35975	2.93653	2.80497	4.2238	4.38174	2.50368	1.80606	4.7842	3.43976	2.67594	2.01368	2.7425	2.5997
A0A0B4J2A0;Q9UHJ6	SHPK	Uncharacterized protein;Sedoheptulokinase	-1.50856	-0.653023	-1.44891	-1.34816	-1.04962	-0.443008	-1.35624	-0.749007	-0.830528	-0.851381	-0.965666	-1.09881	-2.61931	-1.13417	-1.44005	-0.550036	-0.152751	-1.24715	-0.289606	-0.420163	-1.83555	-1.14063	-0.722083	-0.668464	-1.11461	-1.13138	-0.677164	-0.913371	-1.03651	-0.572581	-1.04808	-1.34867	-0.488208	-0.958143	0.148138	-1.01063	-0.677386	-1.07364	-1.97337	-5.60973	-1.92361	-1.01835	-1.15236	-0.916775	-1.4017	-1.01504	-1.91598
A0A0B4J2B5;S4R460	IGHV3OR16-9	Immunoglobulin heavy variable 3/OR16-9 (non-functional) (Fragment);Isoform of A0A0B4J2B5, Immunoglobulin heavy variable 3/OR16-9 (non-functional)	5.35017	4.6281	5.99063	3.45915	5.80604	4.54337	6.63019	5.73796	5.52167	5.0003	4.74418	4.60516	4.38587	4.74566	3.05822	3.11815	5.04622	5.18545	4.5681	3.63906	4.98559	6.72338	4.4053	3.9737	4.07308	3.9113	5.28435	4.76518	4.92035	5.3409	5.30157	4.53765	5.42095	5.38155	4.62332	3.76772	3.8168	4.62169	4.42729	4.37798	4.88014	3.65568	5.87182	-0.650522	-0.167586	0.531404	0.122503
A0A0B4J2C3;P13693;Q5W0H4	TPT1	Isoform of P13693, Translationally-controlled tumor protein;Translationally-controlled tumor protein;Isoform of P13693, Translationally-controlled tumor protein	2.5568	2.36394	3.25372	3.057	2.41468	2.9804	3.02116	3.06427	2.95075	3.22887	3.40084	3.35477	2.35178	2.91102	2.69184	2.78177	2.55396	2.30233	3.64613	2.72291	2.33207	2.68591	3.19898	2.48547	3.04019	2.86688	2.97999	3.07601	2.62177	3.23899	2.58427	2.71667	2.47274	2.13713	3.26364	3.5637	3.78485	2.31621	1.86514	2.25102	2.2876	0.974281	2.39961	4.12481	2.89793	3.47188	3.47524
A0A0B4J2D5;P30042	LOC102724023	Isoform of P30042, Uncharacterized protein;ES1 protein homolog, mitochondrial	-5.28655	-4.96087	1.29076	2.47911	2.35805	1.73277	1.27264	1.71537	1.07372	1.04882	1.15608	1.11782	0.457883	1.09784	0.953202	2.06955	1.23497	1.532	0.831878	1.61646	0.99339	1.3099	0.706376	1.26379	2.03871	1.08553	1.47314	1.09229	0.825631	1.20791	1.52396	1.38351	1.13592	0.969641	1.03853	0.60947	0.755559	0.330875	-3.82135	0.643873	-0.649078	-3.39614	-0.0313527	2.72449	2.82408	2.91975	2.81399
A0A0C4DFN3;Q99685	MGLL	Isoform of Q99685, Monoglyceride lipase;Monoglyceride lipase	2.38172	2.63033	2.29571	3.21245	3.41767	1.89936	3.75752	3.18785	2.86776	3.9821	2.54148	3.29227	3.16353	2.89469	2.54494	2.75308	2.28943	2.60199	1.99296	3.00633	1.88107	3.1827	2.27738	3.20261	3.54801	2.74734	2.67862	3.13393	2.59851	2.80454	3.48219	2.7328	3.07298	1.69844	2.09041	3.99162	3.17132	2.0378	2.85108	1.48645	2.71624	2.4433	1.33673	0.92207	1.2795	-0.796202	0.441631
A0A0C4DFU2;P04179	SOD2	Isoform of P04179, Superoxide dismutase;Superoxide dismutase [Mn], mitochondrial	4.10209	3.58738	4.11811	4.26632	4.28257	3.30539	3.25342	4.23134	3.88313	3.39779	4.60521	3.49965	3.79779	3.16711	3.78184	4.66499	3.54092	3.70301	4.05749	4.12573	3.78809	3.81988	4.29483	4.21051	3.84269	3.67616	3.45635	3.49021	4.35317	4.38286	3.27613	3.54591	3.51583	3.52036	4.22776	3.4182	4.11923	2.85909	2.74313	3.5236	2.54081	3.02248	2.44001	5.34875	6.38502	6.30591	5.42542
A0A0C4DFX9;Q9H3P2	NELFA	Isoform of Q9H3P2, Negative elongation factor A;Negative elongation factor A	-3.10495	0.603195	0.766331	-1.20995	0.3772	-0.895044	0.430101	-0.491158	-0.468471	-0.273269	-0.453297	0.650988	0.150795	-0.0918288	-0.426695	-2.48964	2.15623	1.70954	-2.29644	-0.735372	0.815131	1.05144	0.212298	-1.44253	-1.2927	0.577781	0.0705243	-0.155821	0.874644	0.0989552	-4.89763	-0.906774	-1.14402	-4.84675	-2.29979	-0.349906	-0.339345	-4.20783	-0.351363	0.908322	1.13307	-1.64894	-3.76708	-6.95033	-1.73804	-1.35141	-1.62801
A0A0C4DG17;C9J9K3;P08865	RPSA	Isoform of P08865, 40S ribosomal protein SA;Isoform of P08865, 40S ribosomal protein SA (Fragment);40S ribosomal protein SA	2.1611	2.12125	2.36156	2.29462	2.89385	2.88726	2.31226	2.74886	2.74243	1.80419	3.00309	2.06342	2.90963	2.23296	3.57325	3.2005	2.20467	2.1477	2.7629	2.55485	2.74646	2.75241	3.30856	2.77074	2.53242	4.0718	2.2821	2.69401	2.38781	3.08281	2.50508	2.54799	2.77659	1.81467	3.19689	2.9904	2.4137	2.02076	2.17388	2.67269	2.08409	2.72793	2.64552	4.51023	5.08537	5.03885	4.63363
A0A0C4DG89;Q7L014	DDX46	Isoform of Q7L014, Probable ATP-dependent RNA helicase DDX46;Probable ATP-dependent RNA helicase DDX46	-1.77382	-0.851278	-0.0550255	0.0629337	-0.484317	-4.27051	-0.657994	-0.482546	-1.25115	0.00786675	-2.9883	-6.28719	-0.346987	-5.11029	-1.08868	-0.68284	-4.324	-0.800138	0.134276	-0.323966	-0.974025	-0.0994471	0.153314	-0.667159	-0.83648	-1.25605	0.0872055	0.0106344	-4.0763	-0.0949902	0.011891	0.094753	-1.18829	-0.80685	0.111224	-0.306664	-0.257382	-1.11361	-1.00759	-0.480202	-0.819106	-1.46271	-1.18	-0.718498	-0.218777	-0.251665	-0.836832
A0A0C4DGA2;O75521;O75521-2	ECI2	Isoform of O75521, Enoyl-CoA delta isomerase 2, mitochondrial;Enoyl-CoA delta isomerase 2, mitochondrial;Isoform of O75521, Isoform 2 of Enoyl-CoA delta isomerase 2, mitochondrial	-2.00627	-1.51701	-0.976081	-0.292913	-0.413212	-0.969974	-2.68852	-0.735745	-1.92907	-0.993933	-0.168606	-0.33291	-0.916833	-0.642279	-0.158687	0.423884	0.172957	-2.11283	-1.11999	-0.136873	-0.48094	-1.08539	-1.02472	-1.19944	0.293491	-0.893074	-0.353471	-0.936842	-1.37035	-1.33703	-1.17535	-0.775748	-0.868435	-1.63901	-0.778181	-2.043	-0.873472	-2.89758	-1.27531	-1.18526	-1.14374	-1.86395	-2.2705	3.64636	4.08449	4.47554	3.6033
A0A0C4DGA7;O94929-3	ABLIM3	Isoform of O94929, Actin-binding LIM protein 3;Isoform of O94929, Isoform 3 of Actin-binding LIM protein 3	-1.36462	-2.08091	-2.42111	-1.03788	-1.82133	-4.90623	-1.99553	-1.46162	-2.55356	-1.42621	-1.39566	-1.10538	-1.92878	-2.45227	-1.44615	-0.891391	-1.97613	-2.781	-2.58152	-1.17458	-1.82185	-3.15787	-3.05674	-1.6344	-0.885842	-1.75267	-4.87968	-2.15139	-2.03478	-4.41526	-1.38985	-2.01489	-1.64858	-1.95527	-3.40814	-2.00879	-2.13626	-7.11787	0.0937518	-4.19384	-3.94764	-0.317426	-4.69212	-1.17327	0.172911	-0.0602041	-1.08993
A0A0C4DGH0;Q5ZPR3;Q5ZPR3-3;Q5ZPR3-4	CD276	Isoform of Q5ZPR3, CD276 antigen;CD276 antigen;Isoform of Q5ZPR3, Isoform 3 of CD276 antigen;Isoform of Q5ZPR3, Isoform 4 of CD276 antigen	0.450966	0.255292	0.427477	0.531478	-0.214616	0.771768	0.354404	0.436237	0.871914	0.773999	0.493347	0.351589	0.321949	0.496842	0.083321	0.353376	-5.4001	0.15389	0.8533	0.747671	0.601163	0.34982	0.851647	0.962804	0.439641	0.299568	0.58916	0.604228	0.221645	0.383705	0.202129	0.936528	0.4079	-4.23181	-0.0635533	0.672967	0.794321	0.232443	0.12278	0.749599	-0.0751224	0.605142	0.47261	-1.10583	-0.771444	-1.08866	-1.45864
A0A0C4DGN6;J3QRU8;Q9Y2X7;Q9Y2X7-3	GIT1	Isoform of Q9Y2X7, ARF GTPase-activating protein GIT1;Isoform of Q9Y2X7, ARF GTPase-activating protein GIT1;ARF GTPase-activating protein GIT1;Isoform of Q9Y2X7, Isoform 3 of ARF GTPase-activating protein GIT1	-2.28147	-1.56409	-1.62854	-1.63149	-2.01831	-1.26162	-2.0333	-1.55584	-1.25644	-2.82636	-1.00351	-2.09845	-2.1875	-1.58639	-1.65336	-1.49553	-1.14403	-5.22212	-1.46481	-1.36696	-1.36005	-1.15781	-1.94434	-1.75638	-1.05243	-1.52291	-1.16665	-0.854066	-1.2837	-2.0996	-1.39218	-1.99179	-1.76262	-1.70532	-1.14358	-2.40129	-2.11712	-4.55936	-4.41348	-3.42985	-3.17883	-3.72314	-2.45113
A0A0C4DGQ5;P04632	CAPNS1	Isoform of P04632, Calpain small subunit 1;Calpain small subunit 1	2.43469	2.35658	2.43337	2.44119	2.29453	2.74794	2.38017	2.52935	2.4742	2.43447	2.51602	2.4695	2.43132	2.62099	2.45747	2.327	2.10175	1.58293	2.39134	2.62354	2.59631	2.99938	2.97595	2.36643	2.5236	2.88621	2.80149	2.58387	2.63824	2.56147	2.56372	2.51887	2.70658	1.99166	2.63232	2.76565	2.56602	2.81641	2.13903	3.03629	2.11207	2.67933	2.86584	1.91976	1.69883	2.00986	2.82994
A0A0C4DGQ8;Q6IAN0	DHRS7B	Isoform of Q6IAN0, Dehydrogenase/reductase SDR family member 7B;Dehydrogenase/reductase SDR family member 7B	-1.66071	-1.9453	-1.67996	-2.46167	-0.363331	-2.1776	-1.67941	-1.36161	-1.3034	-1.6309	-2.29338	-1.38434	-1.89487	-1.83138	-1.10757	-2.24856	1.1251	-2.161	-1.87978	-2.16089	-1.65407	-2.14896	-2.2518	-1.45246	-1.63689	-1.89755	-1.45712	-1.2357	-2.26831	-1.07702	-1.43044	-1.23382	-1.59462	-1.42818	-2.01296	-1.59194	-1.942	-2.67618	-2.02484	-2.6832	-1.90478	-0.259917	-1.94331	-1.3891	-0.982954	-1.47206	-1.38661
A0A0C4DGS0;P56556	NDUFA6	Isoform of P56556, NADH dehydrogenase [ubiquinone] 1 alpha subcomplex subunit 6;NADH dehydrogenase [ubiquinone] 1 alpha subcomplex subunit 6	-1.1855	-0.648266	-0.947876	0.322794	-0.47322	-0.730521	-0.625404	-0.750614	-0.492737	-0.304721	-0.48492	-0.195819	-1.14275	-0.330359	-0.975327	0.016437	0.105857	-0.194802	-0.771349	-0.364442	-0.668259	-1.10388	-1.22353	-0.372586	-0.563316	-1.07013	-0.548199	-0.0991498	-0.441911	-0.865357	0.197903	-0.44262	-0.228936	-0.454396	-0.17708	-0.904207	-0.7654	-1.40305	-1.44864	-1.06626	-1.35459	-1.41806	-0.802717	-0.482148	-0.0152032	0.230535	-1.75281
A0A0C4DGS1;P39656	DDOST	Isoform of P39656, Dolichyl-diphosphooligosaccharide--protein glycosyltransferase 48 kDa subunit;Dolichyl-diphosphooligosaccharide--protein glycosyltransferase 48 kDa subunit	1.44998	0.35461	0.660348	0.0845054	1.24303	0.161884	0.452633	0.724294	0.93942	0.651193	1.11651	0.039395	1.58175	0.255423	1.05639	0.411945	0.572684	0.435865	0.758013	0.113385	0.421731	0.566158	1.14969	0.757351	0.411673	0.858471	0.509299	0.0526728	0.309304	0.928988	0.982426	0.454087	0.693085	-0.120941	0.94856	1.15304	0.995373	1.18331	1.7988	-0.0440894	0.415114	2.46553	1.60541	3.59685	4.56289	4.05955	3.48224
A0A0C4DGX4;Q13616	CUL1	Isoform of Q13616, Cullin-1;Cullin-1	-2.38188	-2.31083	-2.13639	-1.95377	-2.58552	-1.59615	-2.28187	-2.57372	-1.85777	-1.96469	-2.43596	-1.82015	-2.4879	-1.55597	-2.52556	-2.69459	-3.03345	-3.01583	-2.43896	-2.32736	-2.71489	-2.61353	-1.67177	-2.0508	-2.37593	-2.76852	-5.44396	-2.20977	-1.824	-2.1299	-2.85071	-2.39625	-2.29497	-2.78149	-1.88695	-1.78721	-2.01431	-1.93607	-2.47172	-2.61964	-2.75476	-3.44431	-1.94081	-1.17617	-1.57799	-1.76148	-1.72928
A0A0C4DH07;Q8N2S1;Q8N2S1-2;Q8N2S1-3	LTBP4	Isoform of Q8N2S1, Latent-transforming growth factor beta-binding protein 4;Latent-transforming growth factor beta-binding protein 4;Isoform of Q8N2S1, Isoform 2 of Latent-transforming growth factor beta-binding protein 4;Isoform of Q8N2S1, Isoform 3 of Latent-transforming growth factor beta-binding protein 4	-0.269443	-0.866627	-0.460964	0.101091	-1.10478	-0.258673	-0.703001	-1.6961	0.432331	-4.68531	-0.195573	-0.538741	0.0938946	-0.209969	0.25723	-0.495206	-4.05769	-3.93034	-1.06367	-0.563671	-0.030257	-1.15052	-0.938524	-0.309062	-5.05508	-4.39683	-0.727784	-0.54209	-0.398251	-4.73059	0.0312376	-0.255484	-0.0987812	0.883964	-0.80562	-5.32632	-1.05403	0.00628942	-5.54949	0.859378	-0.725928	0.800907	0.197704
A0A0C4DH38	IGHV5-51	Immunoglobulin heavy variable 5-51	1.16128	0.750361	1.68735	-0.692437	0.761989	0.351427	1.71525	-0.137298	0.661826	0.646075	-0.343937	0.687544	-0.0774075	0.748327	-0.0214298	-0.985064	0.808109	1.33064	0.301682	-0.523846	0.34847	2.42222	0.153	-0.129502	-0.378333	0.294532	0.813147	-0.0259372	0.964028	1.48269	1.42877	-0.255645	0.726238	1.215	0.279627	-0.0118017	0.267201	1.739	0.230191	1.49745	-3.82051	0.0279073	2.87788
A0A0C4DH41;P01824;P01825;P06331;P0DP06;P0DP08	IGHV4-61	Immunoglobulin heavy variable 4-61;Immunoglobulin heavy variable 4-39;Immunoglobulin heavy variable 4-59;Immunoglobulin heavy variable 4-34;Immunoglobulin heavy variable 4-30-4;Immunoglobulin heavy variable 4-38-2	-4.44055	0.00635314	1.81562	-1.09848	0.431928	-0.5166	1.67552	0.17361	0.873824	-0.532384	0.0292218	0.824908	0.115922	0.164404	0.358887	-2.5931	0.830266	0.645155	-0.308968	-1.06576	1.10654	1.8181	0.984973	-4.49653	-1.51508	-0.320288	0.086885	-0.0757756	0.891143	1.5631	0.68016	-1.0707	0.880198	0.558961	-1.4619	-0.477387	0.137255	0.0741486	-0.396457	0.284576	1.35656	0.580117	1.33439
A0A0C4DH67	IGKV1-8	Immunoglobulin kappa variable 1-8	1.26041	0.922951	1.99551	-0.0611312	1.05224	1.10852	1.38965	1.69114	0.607261	1.56076	0.241797	0.90813	0.762883	1.65721	0.943729	-0.195131	0.217315	1.81206	0.978554	0.820566	1.64928	1.74878	1.07593	-0.911486	0.187639	0.942643	1.17929	-0.486196	-2.3786	1.3651	1.72614	0.0972746	0.561211	1.99655	-0.0540783	0.961828	0.733809	0.329908	0.924413	1.09229	-4.68087	0.285009	1.61623
A0A0C4DH72	IGKV1-6	Immunoglobulin kappa variable 1-6	2.08316	1.58611	2.78442	0.27625	1.45246	1.83265	2.12321	2.2116	1.97532	2.21185	1.12157	2.12026	1.31936	1.49005	1.46661	1.92337	2.09198	2.74429	1.59012	0.772627	2.96941	3.89859	1.42512	0.433547	0.687027	1.66955	2.2513	1.08778	-4.19979	2.17568	2.97623	0.741076	2.29701	2.56089	1.647	1.27969	1.43381	1.38567	0.0543685	1.52568	-6.05872	-5.41197	2.79538
A0A0D9SEI0;Q9P0P8	C6orf203	Isoform of Q9P0P8, Uncharacterized protein C6orf203;Uncharacterized protein C6orf203	2.27686	1.97781	-1.70437	1.56446	-5.65404	-5.64127	-5.56797	1.43816	2.59352	2.14402	-1.67898	-4.21562	3.28353	-4.43788	1.46274	1.71932	2.60113	2.29194	2.52229	2.27428	2.70748	2.55505	-4.63411	2.32817	2.17021	3.62616	1.20278	1.51898	2.30391	2.14033	2.66034	1.91298	2.56621	-2.85461	-0.727512	2.96445	0.232076	2.60979	2.45554	-3.84298	2.85286	2.59143	3.14862
A0A0D9SF53;A0A0D9SFB3;A0A0D9SG12;O00571	DDX3X	Isoform of O00571, ATP-dependent RNA helicase DDX3X;Isoform of O00571, ATP-dependent RNA helicase DDX3X;Isoform of O00571, ATP-dependent RNA helicase DDX3X;ATP-dependent RNA helicase DDX3X	0.869506	1.04742	1.43646	1.16579	0.662062	0.746407	1.1017	0.786032	1.24374	0.477165	1.88199	0.67511	0.933872	1.15537	0.959987	0.557286	0.401846	1.2052	1.28296	0.911055	0.781028	0.147812	1.76082	0.601886	0.894414	1.08151	0.95208	1.30099	1.30558	1.07616	0.495542	1.19632	1.04999	0.434725	1.17889	1.33572	1.3703	1.21612	1.34767	1.24031	1.06391	0.988795	1.37275	2.54234	2.22971	2.35981	2.17236
A0A0D9SG71;A0A0R4J2E5;P49459	UBE2A	Isoform of P49459, Ubiquitin-conjugating enzyme E2 A;Isoform of P49459, Ubiquitin-conjugating enzyme E2 A;Ubiquitin-conjugating enzyme E2 A	-0.328012	-0.124461	0.214259	-0.32958	-0.00207384	0.234115	-0.0834609	0.179535	0.163548	0.414663	0.37264	0.11672	-0.222842	-0.168236	0.0165603	0.018451	-1.12116	-0.0100282	0.617284	-0.0517022	-0.278842	-0.225551	0.222409	-0.12858	0.0514915	0.342586	0.348179	0.25365	-0.187799	0.456718	-0.191081	0.193424	0.437049	-0.666599	0.577065	0.711274	0.919263	0.712975	-0.35903	0.474494	-3.28805	-0.454202	-3.84592
A0A0G2JH68;O60610	DIAPH1	Isoform of O60610, Protein diaphanous homolog 1;Protein diaphanous homolog 1	-1.57446	-3.62973	-2.88106	-4.05876	-3.85195	-2.4353	-3.26891	-2.86895	-2.24318	-4.3975	-3.5576	-3.69046	-4.73596	-4.11711	-3.75996	-3.6172	-4.1149	-3.80835	-2.79487	-3.24431	-2.88104	-3.74147	-3.14661	-3.24137	-3.04797	-3.0202	-2.39773	-2.79127	-2.76816	-4.68285	-4.83712	-2.67531	-3.6114	-1.98796	-2.45958	-1.14628	-3.04857	-4.13292	-3.86327	-2.22567	-2.48636	-0.431335	-3.01069	0.490017	-0.0652068	0.498079	0.316958
A0A0G2JHC2;Q6NYC8	PPP1R18	Isoform of Q6NYC8, PPP1R18;Phostensin	-0.316429	-0.439853	-0.705292	-0.00995881	-1.06758	-0.107763	-1.20855	0.0790716	0.305827	-0.958301	0.33329	-0.548775	-0.519162	-0.608232	-0.439271	-0.807972	-0.793503	-1.22781	-0.102425	-0.57358	-0.332414	-0.533577	0.062164	-0.5522	-0.457589	-0.891206	-0.66397	-0.198071	-0.532465	-0.25139	-0.761264	-0.109805	-0.730896	-0.347906	0.850658	-0.498538	0.239425	-1.00991	-3.56802	0.159238	-0.976075	-1.33083	-5.39405	-1.33038	-1.56372	-2.01121	-1.67781
A0A0G2JIW1;P0DMV8;P0DMV9	HSPA1B	Isoform of P0DMV9, Heat shock 70 kDa protein 1B;Heat shock 70 kDa protein 1A;Heat shock 70 kDa protein 1B	5.03197	5.33744	5.23844	5.16056	5.83488	6.05023	5.07493	4.62188	5.2968	4.1795	5.07774	5.51178	4.76488	5.48574	5.15087	5.16158	4.82898	4.64964	5.10866	4.98917	5.03065	5.19331	5.22175	5.16581	5.23323	4.68555	5.30739	5.20871	5.33073	4.90101	4.55872	5.23415	4.94996	4.8193	5.22432	4.49316	4.45749	4.84836	4.25646	4.84256	4.04954	3.51883	4.74713	4.54072	4.96566	4.92831	5.29955
A0A0G2JJA7;A2ACR1;P28065;P28065-2	PSMB9	Isoform of P28065, Proteasome subunit beta type;Isoform of P28065, Proteasome subunit beta type;Proteasome subunit beta type-9;Isoform of P28065, Isoform LMP2.S of Proteasome subunit beta type-9	-1.02601	-0.48986	-0.715345	-0.387278	-1.00485	-0.429388	-0.765774	-0.182667	-0.183543	-0.533404	-1.36898	-2.108	-0.799083	-1.38091	-0.967298	-1.2341	-1.07841	-1.13166	-0.649705	-1.54473	-0.423799	-0.685699	-0.969769	-1.00854	-2.34706	-0.405613	-0.401588	-0.967245	-0.973651	-0.984997	-1.22786	-0.867608	-0.472942	-0.763085	-0.0681555	-0.743011	-0.813323	-0.122226	-0.582089	-0.357786	-0.772019	0.213753	-0.861367	0.217292	-0.158213	0.473598	0.703203
A0A0G2JJD3;O95870	ABHD16A	Isoform of O95870, HLA-B associated transcript 5, isoform CRA_b;Protein ABHD16A	-1.66987	-3.04845	-2.0039	-2.58021	-1.56506	-2.72888	-2.34908	-2.44859	-2.38258	-2.3982	-2.33627	-2.6106	-2.15912	-2.8896	-2.7607	-2.75361	-3.54004	-3.4534	-2.86909	-2.64908	-3.15596	-3.39364	-2.75853	-2.04031	-2.36417	-3.37081	-2.64312	-3.05174	-4.37074	-3.03031	-2.67712	-2.7711	-2.98421	-4.30609	-2.71424	-1.47937	-2.01377	-4.42107	-3.15034	-4.24486	-4.35634	-1.82593	-5.46539	-0.368315	-0.080881	-0.10915	-0.565901
A0A0G2JLV7;A0A0G2JMI0;A0A0G2JNK8;A0A0G2JNU6;A0A0G2JP18;A0A0G2JQ50;A0A140T8W3;Q6GTX8;Q6GTX8-2;Q6GTX8-3	LAIR1	Isoform of Q6GTX8, Leukocyte-associated immunoglobulin-like receptor 1;Isoform of Q6GTX8, Leukocyte-associated immunoglobulin-like receptor 1;Isoform of Q6GTX8, Leukocyte-associated immunoglobulin-like receptor 1;Isoform of Q6GTX8, Leukocyte-associated immunoglobulin-like receptor 1;Isoform of Q6GTX8, Leukocyte-associated immunoglobulin-like receptor 1;Isoform of Q6GTX8, Leukocyte-associated immu…	-1.20108	-3.92898	-1.88441	-2.11065	-1.33213	3.94199	-0.63781	-1.34568	2.4342	-1.45118	-1.77697	2.37648	-0.857019	-5.42763	-0.551047	-1.48421	5.63965	-4.15739	-0.84029	-0.638981	-1.6515	-1.44034	-1.66059	-0.419167	-1.39748	-0.140039	-1.92434	-1.95354	2.20151	-0.928714	-1.4651	-4.13251	-4.44359	-3.08646	-1.553	0.26013	-0.108991	-1.95073	3.41204	-1.23925	1.31816	1.08835	1.15514
A0A0G2JMB2	IGHA2	Isoform of P01877, Immunoglobulin heavy constant alpha 2 (Fragment)	3.71049	6.42855	5.18413	4.16968	6.13535	5.68777	6.2411	4.09314	3.87738	5.47444	3.79165	5.44115	5.4717	6.20066	4.39447	2.34119	5.91632	5.86722	4.64415	4.60655	7.28209	7.42639	4.89253	3.62202	4.13472	5.51403	7.00816	4.18588	4.9159	5.87773	5.95412	4.76708	4.49856	4.37136	5.51915	4.64827	4.06623	5.16981	3.8264	5.45133	5.05273	3.22728	5.52438	0.346215	0.766309	-0.309956	3.49473
A0A0G2JMH6;P01903	HLA-DRA	Isoform of P01903, HLA class II histocompatibility antigen, DR alpha chain;HLA class II histocompatibility antigen, DR alpha chain	1.60087	1.09067	0.170852	0.177893	1.06494	0.0827046	1.14554	1.66966	1.22852	0.776142	0.814493	0.725727	0.730133	0.968132	0.543268	0.598669	0.701869	0.050685	0.401367	0.699946	0.678321	1.34086	0.869148	0.583218	1.53447	0.388494	1.90928	0.627613	0.865428	1.29048	0.738867	0.976008	0.288671	0.389142	1.60292	0.732567	-0.00313491	0.480431	0.899047	-0.0738947	1.41789	0.929343	0.681033	1.20108	1.70006	0.668009	1.90658
A0A0G2JMX5;A0A0G2JNP3;A0A0G2JNY7;A0A0G2JPM8;O75023;O75023-2;O75023-3	LILRB5	Isoform of O75023, Leukocyte immunoglobulin-like receptor subfamily B member 5;Isoform of O75023, Leukocyte immunoglobulin-like receptor subfamily B member 5;Isoform of O75023, Leukocyte immunoglobulin-like receptor subfamily B member 5;Isoform of O75023, Leukocyte immunoglobulin-like receptor subfamily B member 5;Leukocyte immunoglobulin-like receptor subfamily B member 5;Isoform of O75023, Isof…	1.436	-1.16094	-0.679787	-0.306262	-0.468753	-3.84357	-0.513877	-0.586753	-0.915355	-0.771464	-0.339245	-0.26071	0.0450294	-0.683224	-1.12891	-0.753821	-4.506	-4.44169	-0.0315976	-0.514301	-0.463402	-0.653138	-0.149155	-0.0496544	-1.99505	-0.0585463	0.0124872	-0.385354	-0.128042	-2.31986	-0.5834	-0.380305	-0.671065	0.145822	-0.0463343	-0.998288	-0.508439	-1.58346	-1.54014	-0.599847	-4.60846	-4.11458	-0.910301
A0A0G2JPQ3;P17693;P17693-5;Q5RJ85;Q8MH48	HLA-G	Isoform of P17693, HLA class I histocompatibility antigen, alpha chain G;HLA class I histocompatibility antigen, alpha chain G;Isoform of P17693, Isoform 5 of HLA class I histocompatibility antigen, alpha chain G;Isoform of P17693, HLA class I histocompatibility antigen, alpha chain G;Isoform of P17693, HLA class I histocompatibility antigen, alpha chain G	1.46503	0.778869	1.06214	-0.351191	0.300009	-0.0703548	0.91576	1.96592	1.03144	-0.261155	0.67098	0.0495187	0.85544	0.36436	1.5492	0.390662	1.65898	-6.2532	1.08786	1.2826	0.788406	1.61322	0.081699	0.125864	0.516175	0.676911	0.303377	0.866022	1.557	-4.81382	-4.77052	0.442208	0.365844	0.072719	1.20577	0.115002	1.14882	0.644856	0.725112	0.579585	-0.560215	0.329228	1.51868	1.32298	2.88783	2.40174	1.53364
A0A0J9YVP6;A0A0J9YXJ8;A0A0J9YXX5;A0A0J9YYL3;Q9UHX1;Q9UHX1-2;Q9UHX1-3;Q9UHX1-4;Q9UHX1-5;Q9UHX1-6	PUF60	Isoform of Q9UHX1, Poly(U)-binding-splicing factor PUF60 (Fragment);Isoform of Q9UHX1, Poly(U)-binding-splicing factor PUF60 (Fragment);Isoform of Q9UHX1, Poly(U)-binding-splicing factor PUF60 (Fragment);Isoform of Q9UHX1, Poly(U)-binding-splicing factor PUF60 (Fragment);Poly(U)-binding-splicing factor PUF60;Isoform of Q9UHX1, Isoform 2 of Poly(U)-binding-splicing factor PUF60;Isoform of Q9UHX1, …	-1.68112	-1.20929	-1.16603	-0.735511	-1.5724	-1.36004	-1.8335	-0.922672	-1.18481	-1.53398	-1.01058	-1.62857	-1.6623	-0.909748	-1.39688	-1.93839	-1.06909	-1.4108	-1.3249	-1.97832	-1.3479	-1.71843	-1.16221	-1.12904	-1.29442	-1.48961	-1.45707	-1.61563	-1.58039	-1.82329	-2.17412	-0.795616	-1.27148	-1.46764	-1.21438	-2.18669	-1.96899	-2.64766	-4.99998	-2.02123	-1.80685	-1.34496	-7.54689	-1.01247	-0.912178	-0.851355	-0.842518
A0A0J9YWL0;Q9Y4K1	CRYBG1	Isoform of Q9Y4K1, Beta/gamma crystallin domain-containing protein 1;Beta/gamma crystallin domain-containing protein 1	-1.97847	-2.36433	-2.10794	-1.7739	-2.61782	-3.21237	-2.0779	-2.16276	-1.24732	-0.468368	-2.13905	-1.87861	-2.18702	-3.01393	-2.4786	-1.74438	0.111334	-4.0398	-2.23159	-2.35839	-2.36301	-2.61903	-1.53324	-0.688634	-1.80853	-2.35409	-2.38714	-2.4089	-2.41363	-1.95247	-2.59985	-1.22987	-2.7529	-2.97973	-2.34214	-2.50044	-2.82155	-3.434	-3.3217	-3.81051	-3.25283	-3.84225	-3.91272
A0A0J9YX66;A0A0J9YXJ0;A0A1B0GU44;A0A1B0GUN8;E9PC62;O95319;O95319-2;O95319-3;O95319-4;O95319-5;Q5VZZ6;V9GYD9	CELF2	Isoform of O95319, CUGBP Elav-like family member 2;Isoform of O95319, CUGBP Elav-like family member 2;Isoform of O95319, CUGBP Elav-like family member 2;Isoform of O95319, CUGBP Elav-like family member 2;Isoform of O95319, CUGBP Elav-like family member 2;CUGBP Elav-like family member 2;Isoform of O95319, Isoform 2 of CUGBP Elav-like family member 2;Isoform of O95319, Isoform 3 of CUGBP Elav-like …	-2.21052	-4.29085	-1.79555	-2.09802	-2.77037	-3.57913	-2.13888	-2.17817	-2.38026	-2.29987	-1.17945	-2.23341	-2.36498	-2.76771	-2.24495	-2.04912	-2.44129	-6.00913	-1.44398	-1.88761	-2.01194	-1.57539	-1.63071	-2.20646	-2.03322	-2.10491	-2.45702	-2.08449	-1.7674	-2.15587	-2.89067	-2.08228	-3.03539	-2.51178	-1.54359	-2.32741	-2.34026	-5.70306	-3.09249	-2.50607	-5.69858	-3.31265	-3.97352
A0A0J9YXF2	PON2	Isoform of Q15165, Paraoxonase 2, isoform CRA_a	0.722677	0.344422	0.144392	0.330125	0.752295	-0.191591	0.295093	0.937872	1.03877	0.981739	0.849974	0.438629	0.984612	0.488451	0.64604	0.141765	0.0942466	0.431876	0.40625	0.315459	0.0795297	0.0907972	-0.223551	1.71159	0.859907	0.168935	0.316142	0.724016	0.113313	0.0748548	0.102989	0.524878	0.421013	-0.096037	0.0622636	0.361224	0.236034	-0.713502	0.234631	-0.230647	-0.100967	0.285856	0.106851	1.98033	2.15437	2.31825	0.94782
A0A0J9YYC8;A6XMV8;A6XMV9;P07478	PRSS2	Isoform of P07478, Trypsin-2;Isoform of P07478, Protease serine 2 preproprotein;Isoform of P07478, Protease serine 2 preproprotein;Trypsin-2	1.13948	3.69981	1.91364	1.25236	0.854769	-0.965796	0.329717	1.84127	4.77513	2.21527	4.13684	2.21692	1.30834	0.384089	-4.85818	-0.395815	2.77909	2.86751	0.10461	2.8856	3.27852	1.94699	2.92692	2.0999	2.02774	0.365694	-0.0264143	4.27623	5.79349	-5.48922	2.28672	1.2167	-0.880473	2.89478	1.20019	0.306087	0.666376	2.60048	0.806003	-1.12679	5.9667	2.80731	3.00517
A0A0R4J2E8;A8MXP9;P43243	MATR3	Isoform of P43243, Matrin-3;Isoform of P43243, Matrin-3;Matrin-3	0.365562	0.246445	0.419529	-0.194463	-0.174754	0.198905	-0.325986	0.321029	-0.0350091	-0.631112	0.494263	-0.305144	0.0599798	0.227384	0.130568	0.222131	-0.0641975	0.179833	0.0375199	0.247856	-0.340483	0.345271	0.131002	0.0497558	-0.19643	-0.467493	-0.290404	0.104218	0.0376585	-0.0658439	-0.060097	-0.268288	-1.05818	-0.459798	0.0236123	-0.0913531	-0.382994	-0.387474	-0.806563	-0.25809	-1.21746	-0.84081	-0.315753	0.874662	1.68374	1.84499	1.39737
A0A0R4J2G3;Q6PIU2	NCEH1	Isoform of Q6PIU2, Arylacetamide deacetylase-like 1;Neutral cholesterol ester hydrolase 1	0.0282073	-3.22968	-1.7186	-2.50299	-2.55574	-3.94436	-2.37787	-2.53324	-2.00458	-1.90914	-2.61966	-3.42383	-2.13432	-2.31886	-2.28499	-2.82327	-3.05577	-5.68422	-1.66641	-2.9423	-1.86103	-7.48037	-2.06819	-1.97489	-2.56417	-3.05007	-1.95725	-2.40717	-1.97569	-1.75817	-2.96871	-1.68978	-3.04258	-2.17642	-0.323163	-1.96615	-1.45228	-1.81052	-2.62152	-1.69303	-3.10678	-2.12892	-1.72749	-1.74024	-1.17323	-2.96676	-5.56276
A0A0U1RQT8;Q8TCZ2;Q8TCZ2-2;Q8TCZ2-3;Q8TCZ2-5	CD99L2	Isoform of Q8TCZ2, CD99 antigen-like protein 2 (Fragment);CD99 antigen-like protein 2;Isoform of Q8TCZ2, Isoform 2 of CD99 antigen-like protein 2;Isoform of Q8TCZ2, Isoform 3 of CD99 antigen-like protein 2;Isoform of Q8TCZ2, Isoform 5 of CD99 antigen-like protein 2	0.923887	1.29856	1.21833	0.0382637	0.887053	0.592197	0.922517	0.553572	0.559008	0.957172	1.19681	0.831413	0.813353	0.546317	0.674267	0.4994	1.09513	0.640769	0.670078	0.905157	0.121505	0.358746	0.994936	1.2422	1.22664	0.618388	0.627323	0.875228	0.34426	1.27013	0.801482	1.00797	0.896164	0.339883	0.350405	0.879944	0.655384	0.163654	0.753867	-0.120331	1.38011	0.35741	0.329716	-0.835671	-0.459368	-0.518234	-0.899291
A0A0U1RQV3;Q12805;Q12805-2;Q12805-3;Q12805-4;Q12805-5	EFEMP1	Isoform of Q12805, EGF-containing fibulin-like extracellular matrix protein 1 (Fragment);EGF-containing fibulin-like extracellular matrix protein 1;Isoform of Q12805, Isoform 2 of EGF-containing fibulin-like extracellular matrix protein 1;Isoform of Q12805, Isoform 3 of EGF-containing fibulin-like extracellular matrix protein 1;Isoform of Q12805, Isoform 4 of EGF-containing fibulin-like extracell…	0.78517	1.98998	-0.541366	1.03488	-1.13728	0.884054	1.15935	-2.03061	0.346434	0.680729	0.45324	-0.374199	-0.248337	-0.103093	0.097467	-1.05294	0.442941	2.37111	0.192379	-0.532608	-0.45091	0.121586	0.5004	0.693169	0.0748861	-2.17954	0.361838	0.326079	1.09167	2.19018	0.183449	0.621602	0.931704	2.3855	-0.119136	0.449517	0.123677	1.29727	0.480479	1.39397	0.972773	0.560629	1.19428
A0A0U1RRB6;Q9Y2D4	EXOC6B	Isoform of Q9Y2D4, Exocyst complex component;Exocyst complex component 6B	-3.03868	-4.4733	-2.96195	-2.6529	-2.94016	-2.58622	-2.80659	-2.67264	-2.60711	-2.3071	-2.14586	-2.23717	-2.78527	-2.69254	-2.93131	-2.95785	-3.2613	-3.64457	-2.2594	-3.15557	-2.62366	-2.42363	-2.7009	-2.1328	-1.8845	-3.79721	-2.45275	-1.95976	-2.61673	-2.38874	-2.38878	-2.95071	-2.48454	-2.18371	-2.60578	-2.8664	-2.59735	-3.36126	-4.22168	-5.31628	-6.86475	-3.28094	-4.22058	-5.68947	-2.10468	-0.977776	-2.1019
A0A0X1KG75;Q53SF7-2;Q53SF7-4	COBLL1	Isoform of Q53SF7, Cordon-bleu protein-like 1 (Fragment);Isoform of Q53SF7, Isoform 2 of Cordon-bleu protein-like 1;Isoform of Q53SF7, Isoform 4 of Cordon-bleu protein-like 1	-1.99538	-0.692162	-0.986732	-0.732181	-1.97279	-0.510736	-0.732704	-0.642702	-0.868056	-0.669803	-0.667987	-0.520826	-1.91841	-1.24454	-1.48531	-1.20718	-0.793618	-3.56455	-0.820345	-0.667896	-2.52219	-0.914151	-1.40662	-2.42827	-0.634877	-2.10622	-1.28724	-0.98806	-0.657409	-0.875482	-1.58805	-0.96229	-1.32413	-5.57914	-0.800188	-1.63757	-1.52376	-0.828929	-1.40268	-3.92085	0.157531	-3.46362	-0.832997	0.166255	0.310795	0.491851	0.100909
A0A140T8Z9;A0A140T900;A0A140T909;A0A140T914;A0A140T980;A0A140T9D6;A0A140T9F8;A0A140T9H1;A0A140T9J4;A0A140T9R4;A0A140T9U1;A0A140T9U4;A0A140T9Y8;A0A140T9Y9;J3KQ99;P20036	HLA-DPA1	Isoform of P20036, HLA class II histocompatibility antigen, DP alpha 1 chain (Fragment);Isoform of P20036, HLA class II histocompatibility antigen, DP alpha 1 chain (Fragment);Isoform of P20036, HLA class II histocompatibility antigen, DP alpha 1 chain (Fragment);Isoform of P20036, HLA class II histocompatibility antigen, DP alpha 1 chain (Fragment);Isoform of P20036, HLA class II histocompatibil…	-0.495243	0.489119	-1.45798	-0.139028	-0.619088	-1.26223	-0.370465	0.933933	-0.00938581	-1.28051	-0.672421	-1.19186	-1.02493	1.71496	-0.660138	-0.67515	-0.781442	-0.555209	-1.97736	-0.499705	1.14741	-0.433305	-0.994438	1.00673	-0.0186477	0.427047	-0.266927	0.91826	0.994765	-0.292288	-0.684892	-0.183489	-0.212064	-0.595445	1.01285	-0.926488	0.474905	-3.48767	-3.75912	-5.29072	-3.45773	-4.08562	-3.93385	-0.854298	-0.243644	-1.47955	-0.233352
A0A182DWF2;A0A182DWF3;Q9NNW7;Q9NNW7-2	TXNRD2	Isoform of Q9NNW7, Thioredoxin reductase 2, mitochondrial;Isoform of Q9NNW7, Thioredoxin reductase 2, mitochondrial;Thioredoxin reductase 2, mitochondrial;Isoform of Q9NNW7, Isoform 2 of Thioredoxin reductase 2, mitochondrial	-1.19845	-1.9006	-1.23123	-0.595222	-0.566713	-1.87701	-0.961721	-1.46171	-2.00084	-1.31605	-1.63001	-1.62587	-1.82075	-1.56656	-1.67401	-1.30262	-1.41949	-1.12719	-1.93648	-0.804465	-1.69043	-1.05546	-1.35203	-0.754715	-1.29906	-1.54452	-1.44112	-1.7444	-0.690353	-0.524787	-1.93271	-1.59876	-1.59702	-1.62683	-1.8905	-0.249258	-0.952806	-3.46447	-2.88295	-2.08503	-3.39919	-3.60982	-1.98988	1.54324	1.55408	1.46676	0.224374
A0A1B0GTJ7;A0A1B0GWJ0;P30566	ADSL	Isoform of P30566, Adenylosuccinate lyase;Isoform of P30566, Adenylosuccinate lyase;Adenylosuccinate lyase	-0.842515	-1.30475	-1.2766	-0.920352	-1.69894	-1.34903	-0.93781	-1.86229	-1.57148	-0.99116	-0.859016	-1.17521	-1.02049	-1.19943	-1.13891	-1.32581	-1.48149	-1.21214	-0.657001	-1.13785	-1.20204	-0.748603	-0.948736	-1.50123	-0.85611	-1.22174	-1.24192	-0.638462	-0.951124	-0.885925	-1.88299	-1.26936	-1.34933	-1.94674	-1.69358	-1.3746	-1.27349	-0.963291	-1.1811	-1.52196	-0.795279	-1.25324	-1.19281	-0.946455	-1.80036	-1.61714	-0.772606
A0A1B0GTL5	RAB11FIP5	Isoform of Q9BXF6, Rab11 family-interacting protein 5	-2.12517	-2.25599	-2.21342	-1.93278	-2.06849	-1.59378	-2.56215	-2.08848	-1.31393	-2.15201	-1.88079	-1.95957	-2.43732	-1.90972	-2.5766	-2.01197	-2.35434	-4.08369	-1.70684	-1.98832	-1.89972	-1.83463	-2.03638	-1.64449	-1.81687	-2.75815	-1.76592	-1.26393	-2.31953	-2.55041	-2.14015	-1.58928	-1.71779	-2.84552	-1.38172	-2.07554	-1.88175	-2.5294	-1.86383	-2.06482	-2.35241	-3.61088	-2.39758
A0A1B0GTM3;A0A1B0GUA4;A0A1B0GW68;Q13510;Q13510-2	ASAH1	Isoform of Q13510, Acid ceramidase;Isoform of Q13510, Acid ceramidase;Isoform of Q13510, Acid ceramidase;Acid ceramidase;Isoform of Q13510, Isoform 2 of Acid ceramidase	3.1078	2.1146	2.47159	3.00268	2.95848	1.25855	2.34108	2.23031	1.47411	2.21699	2.50382	1.79097	3.44365	1.59586	1.9477	2.30891	1.89685	2.14324	2.31991	3.00472	1.99184	1.09081	1.67442	3.70212	2.44098	2.45979	2.40982	2.83232	2.39664	2.27507	2.75479	1.70249	2.6524	1.31241	1.38802	3.16651	0.953382	1.30307	2.31649	0.655229	1.84086	1.75441	2.20522	2.38439	2.49954	2.59709	1.57803
A0A1B0GTU4	PXN	Isoform of P49023, Paxillin	-0.626025	-0.411123	-0.407977	-0.568076	-0.979746	-0.204238	-0.449575	-0.819615	-0.659224	-0.411116	-0.406915	-0.561953	-0.885947	-0.393302	-0.105507	-0.181681	-0.480428	-1.32113	0.0233377	-0.071856	-0.277086	-0.298392	0.000964003	-0.578586	0.17412	-0.385592	-0.267094	-0.168801	0.0905447	-0.534162	-0.0155208	-0.0271239	-0.340888	-0.72819	-0.268014	-1.12464	-0.385594	-1.28384	-1.72226	-0.913545	-1.51472	-1.02443	-0.950628	-1.55772	-1.82234	-1.29267	-1.1962
A0A1B0GTW1;Q9UDY2;Q9UDY2-3;Q9UDY2-7	TJP2	Isoform of Q9UDY2, Tight junction protein ZO-2;Tight junction protein ZO-2;Isoform of Q9UDY2, Isoform C1 of Tight junction protein ZO-2;Isoform of Q9UDY2, Isoform 7 of Tight junction protein ZO-2	-1.82835	-1.18104	-1.63779	-1.94132	-1.8437	-1.78966	-1.68873	-2.24539	-2.0018	-2.5567	-2.19957	-1.87153	-2.03744	-2.20725	-1.07383	-1.25018	-2.63906	-1.79948	-1.91376	-1.78248	-1.58412	-1.18972	-1.72813	-2.72467	-1.52285	-1.13156	-2.71813	-1.7478	-1.69174	-1.92334	-0.88224	-1.83156	-1.57618	-2.17956	-2.42074	-1.08615	-1.67653	-1.2893	-1.07465	-1.23865	-1.95164	-1.14193	-1.35234	-0.650645	-0.231322	-0.00101592	-0.713476
A0A1B0GUA3	KIF1BP	Isoform of Q96EK5, KIF1-binding protein	-2.19908	-2.37228	-1.36569	-1.7454	-2.28654	-1.62541	-1.77557	-1.86137	-2.00703	-1.10589	-1.42038	-1.49726	-1.90253	-1.81884	-2.19663	-1.69515	-1.84597	0.14908	0.318844	-2.08697	-2.63928	-1.81104	-2.48646	-2.08887	-1.45766	-2.41666	-1.95312	-1.1049	-2.22803	-1.6459	-1.82377	-1.63789	-1.73622	-3.94297	-1.40578	-1.26126	-1.15948	-3.65419	-0.474144	-2.89795	-3.93036	-2.90825	-4.91551
A0A1B0GUS7	UNC13B	Isoform of O14795, Protein unc-13 homolog B	1.53047	0.978797	0.618724	0.0489169	0.279151	2.25497	1.83122	1.2227	1.95963	1.49963	1.90895	2.00005	0.856724	2.72811	2.02147	1.54643	3.39253	1.61055	2.38104	2.28349	3.38507	0.362447	-0.87807	2.98911	2.96543	4.11297	2.63787	2.28625	2.55666	2.76053	1.58307	2.4357	2.66014	1.99337	-0.137002	1.71681	0.34536	0.776175	1.74072	-1.31495	0.737171	1.57272	0.327968
A0A1B0GUU9;P01871;P01871-2	IGHM	Isoform of P01871, Immunoglobulin heavy constant mu (Fragment);Immunoglobulin heavy constant mu;Isoform of P01871, Isoform 2 of Immunoglobulin heavy constant mu	4.88422	4.56518	4.10657	2.86109	4.65845	2.22385	4.44677	4.04369	3.71135	3.48097	2.70997	2.36461	4.55278	3.6445	2.17717	0.748456	3.92176	6.36324	2.18293	3.07648	3.09606	5.43917	2.39537	2.60094	1.6415	3.84048	3.98252	2.1919	2.79427	4.40697	4.93109	3.23788	2.82353	5.26445	2.05351	2.84778	3.29091	3.2474	3.19048	4.51532	3.45827	2.72984	4.86336	1.74963	1.74117	1.06235	1.67381
A0A1B0GVD5;A0A1B0GWE8;P07339	CTSD	Isoform of P07339, Cathepsin D;Isoform of P07339, Cathepsin D;Cathepsin D	4.91832	3.07844	4.01233	3.92112	4.5422	2.80137	4.0803	3.40476	3.38318	3.86583	3.51858	2.8226	4.1791	2.57664	3.67699	3.27513	2.58176	3.66318	3.36872	3.96039	2.76863	3.02633	4.15779	3.2656	2.82931	3.66635	3.06731	3.13002	3.79608	4.23922	3.79274	2.89279	3.04239	2.30735	3.69497	4.75585	4.00096	2.9429	3.42416	3.20419	2.93273	3.25615	3.64873	5.12598	6.05945	5.94273	5.0206
A0A1B0GW05	DPY19L1	Isoform of Q2PZI1, Probable C-mannosyltransferase DPY19L1	-1.06982	-6.53129	-1.85804	-6.73082	-1.1057	-2.04386	-2.7366	-2.02137	-1.75189	-1.86743	-2.12061	-2.29078	-1.15873	-2.05044	-1.38011	-2.44018	-3.53353	-2.35951	-1.79498	-2.02906	-1.81261	-1.42252	-1.63972	-1.99919	-2.20889	-2.04348	-1.80341	-1.55484	-1.30234	-1.3601	-1.5958	-2.01562	-1.80216	-3.7144	-4.08315	-1.11481	-1.08089	-1.08653	-1.62444	-1.17063	-3.9218	-4.64346	-4.05647	0.073796	0.71268	0.105803	0.146269
A0A1C7CYX9	DPYSL2	Isoform of Q16555, Dihydropyrimidinase-related protein 2	3.836	3.5739	3.48239	3.59858	3.24662	3.78177	3.41003	3.19761	3.94872	3.36742	3.26558	3.38492	3.21011	3.97439	3.49681	3.78995	3.07566	3.05941	3.53267	3.50578	3.40478	3.42217	3.72073	3.43759	3.25198	3.42334	3.48076	3.6026	3.9263	3.13818	3.10612	3.14709	3.46235	3.29373	3.00969	2.93538	3.16705	2.85431	2.22055	3.63287	2.6944	2.59056	3.15379	2.40556	1.90837	2.30608	3.5753
A0A1C7CYY4;I3L1K6;P12829	MYL4	Isoform of P12829, Myosin light chain 4 (Fragment);Isoform of P12829, Myosin light chain 4 (Fragment);Myosin light chain 4	4.8519	2.93434	1.61069	1.30595	-0.429184	0.229984	-0.761648	-0.830581	-0.851579	-1.2805	-0.38928	0.409307	-1.09032	0.322997	-1.62026	-1.9279	-2.04978	-1.53209	-1.75274	-3.57371	-0.540624	-1.6387	-1.30792	-0.839435	-2.20697	-2.40154	-0.452426	-2.2437	-2.47388	-2.78062	-6.34016	-1.96498	-0.885573	-3.01429	-2.34442	-1.55177	-4.59252	1.1637	0.786502	-0.465894	-0.212996	0.446528	0.862691
A0A1W2PNW1;P42226	STAT6	Isoform of P42226, Signal transducer and activator of transcription;Signal transducer and activator of transcription 6	-1.09656	-0.29958	-0.914782	-0.888931	-1.64141	-0.534346	-1.07031	-0.899157	-0.673954	-0.999897	-0.98416	-0.879265	-1.51822	-1.14853	-1.40092	-1.39032	-1.25902	-1.2834	-0.754241	-1.45892	-1.58267	-1.04028	-1.096	-1.62242	-1.19209	-1.27037	-1.15449	-1.18715	-2.73316	-1.21288	-1.46622	-1.18306	-1.21365	-1.5006	-1.52219	-1.35136	-1.14184	-1.06954	-1.80838	-1.05783	-2.18276	-2.3684	-1.16092	-1.35924	-3.05265	-5.30844	-2.07252
A0A1W2PPH1;P23368	ME2	Isoform of P23368, Malic enzyme;NAD-dependent malic enzyme, mitochondrial	0.470033	-1.07879	-0.0957876	-1.50531	-1.00298	-1.83709	-1.85729	-1.22955	-0.878995	-1.5251	-1.19334	-1.5506	-1.53056	-1.75285	-2.00382	-1.67915	-0.742039	-1.14774	-1.5218	-2.29669	-0.953958	-0.0871882	0.282636	-0.770309	-1.65232	-4.02244	-0.892552	0.318885	1.84186	0.486004	-1.21815	-1.16603	-0.729316	-4.4579	-0.497258	-0.449378	-0.876583	-0.332059	0.0730681	-0.516661	-3.69424	0.512579	0.233861	0.0589515	0.381518	-0.263377	-0.440813
A0A1W2PQ51;A0A1X7SBZ2;Q92841	DDX17	Isoform of Q92841, Probable ATP-dependent RNA helicase DDX17;Isoform of Q92841, Probable ATP-dependent RNA helicase DDX17;Probable ATP-dependent RNA helicase DDX17	-0.306849	-0.298798	-0.430384	-0.360464	-0.540664	0.199925	-0.33883	-0.184826	0.315147	-1.15575	0.272025	0.0232821	0.0387898	0.214718	0.231169	0.310246	-0.19145	-0.684179	-0.052819	0.167542	0.25844	0.190532	0.261768	-0.427697	0.231617	-0.352925	-0.326949	-0.036831	-0.0664076	-0.62634	-0.209369	-0.279209	-0.319304	-0.510372	0.846095	-1.57246	-0.454153	-1.16673	-1.12053	-0.336788	-0.911829	-0.613712	-1.00584	0.148012	1.06503	0.812848	0.625049
A0A1W2PQ75;O15488;O15488-2;O15488-3;O15488-4;O15488-6	GYG2	Isoform of O15488, Glycogenin-2;Glycogenin-2;Isoform of O15488, Isoform Beta of Glycogenin-2;Isoform of O15488, Isoform Gamma of Glycogenin-2;Isoform of O15488, Isoform Delta of Glycogenin-2;Isoform of O15488, Isoform Zeta of Glycogenin-2	2.82503	-0.181678	-0.436621	0.268388	-0.242524	-5.11234	0.0491585	-0.939825	0.985757	-0.655055	-0.476055	-0.0520331	-0.24838	-0.447718	0.000171146	-1.18163	0.201171	-0.473547	0.420126	0.124116	-1.43233	-1.01443	2.63596	-0.0814666	-0.715668	0.95288	-1.75212	0.859929	-0.89824	-0.662519	-0.778447	0.72756	-0.215099	-0.0853003	-1.89255	-0.35696	0.348725	1.36578	-0.416179	0.926654	0.982205	0.67773	1.60947
A0A1W2PQJ7;Q7Z5J4;Q7Z5J4-2;Q7Z5J4-3	RAI1	Isoform of Q7Z5J4, Retinoic acid-induced protein 1;Retinoic acid-induced protein 1;Isoform of Q7Z5J4, Isoform 2 of Retinoic acid-induced protein 1;Isoform of Q7Z5J4, Isoform 3 of Retinoic acid-induced protein 1	-4.40889	-1.25405	-1.50865	-1.29216	-1.20317	-2.87639	-0.393236	-1.72605	-1.82954	-0.293016	-1.11637	-4.59333	-1.26918	-4.60669	-1.60379	-1.66342	-4.88084	-1.16053	-0.500278	-1.99906	-2.06463	-6.1795	-2.97901	0.0894016	-0.41306	-1.41773	-0.770135	-0.747783	-2.46375	-0.977681	-1.37935	-0.999223	-1.23797	-4.61482	-2.04488	-0.855992	-1.17071	-4.39061	0.318577	-3.50863	-1.34635	-0.163453	-0.964337
A0A1W2PRW4;P53816	PLA2G16	Isoform of P53816, HRAS-like suppressor 3;HRAS-like suppressor 3	-1.86198	-0.606965	-0.523461	0.649754	-0.700427	-1.09424	-0.273671	-0.243046	-0.577079	0.573214	-0.350792	0.0912193	-0.432001	-0.809563	-1.40386	-0.341178	-0.0930527	-0.687072	-0.760337	0.186429	-1.66001	-0.427073	-0.763205	-0.32428	0.260171	-1.09565	-0.538851	0.166784	-0.709269	-0.198995	-0.361991	-0.0982334	-1.44727	-1.07829	-0.468672	-0.767099	-0.203924	-0.734032	-0.531175	-1.22234	0.162439	-1.87283	-1.0426	-2.25385	-3.26094	-3.04196	-3.38362
A0A1W2PS05;Q8NEB9	PIK3C3	Isoform of Q8NEB9, Phosphatidylinositol 3-kinase catalytic subunit type 3;Phosphatidylinositol 3-kinase catalytic subunit type 3	-0.169631	-1.10422	-1.50072	-1.60228	-1.7755	-6.25983	-1.03632	-1.72345	0.208149	-1.81668	-0.285112	-0.660217	-1.0747	-1.9292	-1.35193	-1.61741	-0.0447743	-0.767044	-1.15953	-1.46614	-1.74374	-1.88654	-0.298571	-1.31584	-1.28174	-0.853728	-2.18411	0.949183	3.28962	-1.78771	-1.81042	-1.24232	-1.51636	-1.1456	-1.84126	-2.05948	-1.8164	-1.00801	-1.52938	-3.51931	3.11963	-0.191647	0.757782	-4.28705	-3.68127	-6.06074	-3.7295
A0A1W2PS43;Q14108	SCARB2	Isoform of Q14108, Lysosome membrane protein 2;Lysosome membrane protein 2	1.22123	-0.0455068	0.20507	0.335784	0.210413	-0.235542	-0.077043	0.193752	0.164233	0.38438	0.0813181	-0.291903	0.426349	-0.0335532	0.306317	0.343475	0.181575	-0.334263	-0.0573497	0.417112	0.103662	-0.157442	0.40547	0.80562	-0.210891	0.131134	0.421559	0.34028	0.160046	0.112395	0.188412	0.0449594	-0.234094	-0.567169	-0.0905753	0.793771	0.20722	-0.564498	0.132739	-0.322495	-0.301121	0.696975	-0.434614	1.20839	2.05624	1.98054	1.40389
A0A286YEX4;P08651;P08651-5;P08651-6	NFIC	Isoform of P08651, Nuclear factor 1;Nuclear factor 1 C-type;Isoform of P08651, Isoform 5 of Nuclear factor 1 C-type;Isoform of P08651, Isoform 6 of Nuclear factor 1 C-type	-1.07483	-1.0379	-1.437	-0.738704	-0.862231	-0.00422927	-1.2656	-0.869175	-0.416929	-0.717092	-0.697617	-0.709457	-0.55533	-0.40152	-0.570965	-0.704533	-0.291459	-1.70613	-1.05917	-0.854163	-0.509726	-0.47036	-0.377854	-0.330399	-0.706441	-0.863703	-0.385698	-0.898033	-0.796975	-1.23225	-1.13062	-0.941131	-0.950356	-0.647845	-0.689814	-0.829578	-0.692751	-1.6542	-1.14747	-0.79482	-1.13152	-1.48107	-1.20749	-0.407761	0.176263	0.376398	0.179937
A0A286YEY1;P01876	IGHA1	Isoform of P01876, Immunoglobulin heavy constant alpha 1 (Fragment);Immunoglobulin heavy constant alpha 1	5.49251	6.78189	6.72401	4.18758	7.11409	6.60139	6.724	5.22597	4.22487	5.8942	4.92504	6.64734	6.2286	6.85614	5.18113	3.36475	6.26256	6.26589	5.15277	5.1404	7.78033	8.01236	6.08782	4.40094	5.13225	6.08645	7.42367	5.1805	5.59226	6.39385	6.99806	5.38086	5.63452	4.78153	6.69226	5.33642	4.87977	5.59793	4.4582	6.44476	4.61481	4.55638	6.53922	0.828331	1.38429	1.22564	3.98392
A0A286YF22;O43175	PHGDH	Isoform of O43175, D-3-phosphoglycerate dehydrogenase;D-3-phosphoglycerate dehydrogenase	-0.113113	2.6403	2.61057	3.12044	2.25857	1.85557	2.61728	2.33924	1.16202	2.69487	2.46221	3.42783	1.50731	1.58645	2.83225	3.20215	2.02516	2.29704	2.26766	3.1494	2.58096	2.89279	0.747452	1.30863	3.15734	2.03138	1.55719	2.62892	2.03256	1.32898	3.06135	2.05212	2.71393	1.33437	2.39069	1.73231	1.15753	1.17588	1.98958	1.23575	2.36237	0.426859	1.20751	3.72737	3.15086	4.05888	4.22384
A0A286YFF7;A0A2C9F2P4;P50897	PPT1	Isoform of P50897, Palmitoyl-protein thioesterase 1;Isoform of P50897, Palmitoyl-protein thioesterase 1;Palmitoyl-protein thioesterase 1	-0.0641635	-0.574254	0.151556	0.906934	0.840923	-0.0306997	-0.575745	-0.0110369	-0.190919	0.111239	0.0727943	-0.212432	0.1077	-0.709027	0.319046	0.165366	-0.39981	-0.885763	-0.321497	0.0197696	-0.670124	-0.473713	0.317186	0.233227	-0.120189	-0.371347	0.231581	-0.804071	-0.0860495	0.306705	0.00739483	-0.173561	-1.3431	-0.982579	0.239836	-0.139153	-0.146434	-2.04393	-1.24949	-1.42916	-5.47409	-1.71862	-2.59207	-0.337662	0.457214	0.277705	0.132855
A0A286YFJ8;P01861	IGHG4	Isoform of P01861, Immunoglobulin heavy constant gamma 4 (Fragment);Immunoglobulin heavy constant gamma 4	1.26703	3.22782	1.38646	-5.89481	-0.0448124	2.24531	2.04705	2.31686	1.59164	2.83751	1.60469	2.07833	0.304011	2.38553	2.0911	-0.920982	2.49102	1.89385	0.973769	1.36938	2.39492	4.0125	0.481681	0.529587	0.659233	1.39333	0.973583	-1.64125	1.85603	2.93999	3.47112	0.198048	2.40199	0.373079	-1.53571	1.84284	0.198289	3.07239	1.8348	3.35366	2.24595	-0.144642	3.37147
A0AVT1	UBA6	Ubiquitin-like modifier-activating enzyme 6	-1.11878	-1.17483	-0.539578	-0.996777	-1.17759	-0.803191	-0.736935	-0.658826	-0.937218	-0.57677	-0.881508	-0.771913	-1.18706	-0.944387	-1.13214	-1.2978	-1.26219	-1.28763	-0.710277	-1.04074	-1.26219	-0.741408	-0.892951	-1.46734	-0.805611	-1.22017	-0.948536	-0.787014	-0.830347	-0.830838	-1.03502	-1.15884	-0.924211	-1.43838	-0.174522	-1.07968	-0.514074	-0.878774	-1.01926	-1.03885	-0.804603	-0.877054	-0.84025	0.0580402	-1.10259	-0.376681	-0.251459
A0M8Q6	IGLC7	Immunoglobulin lambda constant 7	1.64176	1.18994	1.66238	0.100764	-1.26016	0.795487	0.978646	-1.25828	1.12172	1.60612	1.2288	0.00568885	-0.556163	0.153196	-3.18225	-0.206763	2.6865	0.606579	0.0171845	0.239668	0.118437	1.61436	-1.48107	-0.346835	1.31027	-0.862398	1.16606	-0.285697	0.182038	-0.0591583	1.67731	-1.45093	-0.23015	0.623901	-0.559814	-1.92183	-0.391389	1.2761	-0.723681	-0.282529	-1.6781	-2.60136	1.06714
A1L0T0	ILVBL	Acetolactate synthase-like protein	0.64687	0.285649	0.919292	1.27998	1.24562	-0.158013	0.408109	0.72813	0.433498	0.84698	1.01754	0.508373	0.55501	0.238439	0.250303	0.859255	0.134005	0.0207758	0.363713	0.738126	0.289664	0.379503	0.0911322	0.918438	1.31272	0.433992	0.549869	0.461543	-0.279863	0.533232	0.592545	0.667421	0.417713	0.0353446	0.182768	1.10303	1.00211	-0.793706	0.361976	-0.495521	-0.738249	0.145221	-0.185772	1.31378	1.93018	1.85421	1.20484
A2A274;Q99798	ACO2	Isoform of Q99798, Aconitate hydratase, mitochondrial;Aconitate hydratase, mitochondrial	3.21113	3.57985	3.83836	4.81073	4.30877	3.12266	2.94783	3.7849	3.28749	3.54855	4.77113	4.03394	3.64922	3.74764	4.11487	5.85619	4.11792	3.7334	2.93849	5.4992	3.88167	3.47185	3.42592	4.35909	4.34257	3.89748	3.27212	3.82622	4.06114	3.01717	3.89964	3.36034	3.7335	3.29369	3.60812	3.29511	3.00803	2.0913	2.5852	2.25467	2.90758	2.18967	2.35897	3.1943	4.08182	4.03928	3.70044
A2A2D0;P16949;P16949-2	STMN1	Isoform of P16949, Stathmin (Fragment);Stathmin;Isoform of P16949, Isoform 2 of Stathmin	1.59753	0.0217485	0.427242	0.303665	0.807378	0.208095	0.532268	0.714076	0.868701	0.568351	0.803427	0.12319	0.619628	0.476787	0.428333	0.279591	-0.332758	-0.34589	1.00035	-0.236415	0.434348	1.01995	0.873846	0.11744	0.11314	0.599534	0.715332	0.419453	0.96859	0.325356	0.504206	0.491265	0.404883	0.0410126	0.973862	0.00654045	0.602895	0.303147	-0.431782	0.598994	-0.751148	1.24831	0.636271	-1.1248	-1.07023	-1.69374	-0.480429
A2A2V1;P04156;P04156-2	PRNP	Isoform of P04156, Major prion protein (Fragment);Major prion protein;Isoform of P04156, Isoform 2 of Major prion protein	-0.602991	-0.709224	-1.18708	-0.650656	-1.31365	-0.751237	-0.602606	-0.742483	-0.884622	-0.873725	-1.07187	-1.1003	-1.1295	-0.826466	-0.974732	-1.69165	-1.71603	-1.11583	-0.737026	-0.949023	-0.728154	-0.685591	-1.25679	-0.370326	-1.27765	-1.02433	-0.579534	-0.722897	-1.38188	-1.25022	-1.02698	-1.34149	-0.713598	-1.30527	-2.52221	-0.977149	-1.60808	-0.595301	-1.41056	-0.8828	-1.086	-0.484141	-0.252061	-2.7505	-1.48113	-2.30504	-0.955216
A2RRP1;A2RRP1-2	NBAS	Neuroblastoma-amplified sequence;Isoform of A2RRP1, Isoform 2 of Neuroblastoma-amplified sequence	-2.61035	-0.0621871	-1.12712	-0.849265	-1.26843	-3.14937	0.683193	-1.4037	-1.24296	-1.24619	-0.857672	-2.56951	-1.40977	-1.45279	-1.14134	-2.16402	-0.155041	-2.31724	-1.99392	-1.17255	-0.846928	-0.585999	-2.71959	-0.705087	-1.15803	-0.599446	-1.38735	-1.21303	-1.25086	-1.30394	-0.408117	0.58476	-0.410036	0.882412	-0.897546	-1.5077	-1.12757	-2.76288	-1.60276	-0.580085	-2.44583	-1.21231	-2.03962	-0.800552	-0.989172	-1.4189	-2.01968
A4D1P6;C9J1X0	WDR91	WD repeat-containing protein 91;Isoform of A4D1P6, WD repeat-containing protein 91	-1.45921	-3.43838	-2.62669	-1.55814	-1.97245	-2.34584	-3.72616	-2.34949	-3.03932	-0.229051	-1.71857	-2.41621	-1.96871	-2.68573	-2.25355	-2.37675	-3.27577	-3.4928	-2.25379	-1.76268	-2.37794	-2.69657	-2.48052	-2.76223	-2.04699	-3.57012	-2.84318	-2.28724	-2.39479	-2.06896	-2.48371	-1.87984	-3.62537	-3.12297	-1.74404	-1.80246	-2.14439	-3.33537	-4.15072	-2.5919	-3.8678	0.334967	-1.30108	-2.10358	-2.35583	-2.55222	-1.75826
A5YKK6	CNOT1	CCR4-NOT transcription complex subunit 1	-2.51008	-2.81669	-2.60651	-2.01808	-2.559	-3.05889	-2.29521	-2.3254	-2.52823	-3.0159	-2.07676	-3.09949	-2.31178	-2.85416	-2.52129	-1.44455	-3.5901	-3.59418	-2.83049	-2.8688	-4.1644	-2.56462	-2.33533	-3.29973	-3.11827	-5.67749	-3.10805	-2.833	-1.97672	-2.38693	-2.35878	-2.91998	-4.94738	-6.46072	-2.48253	-2.31076	-2.34454	-2.127	-1.79456	-2.33217	-2.32471	-2.19829	-1.76355	-1.63778	-1.82535	-2.02463	-2.2263
A6NC48;Q10588	BST1	Isoform of Q10588, ADP-ribosyl cyclase/cyclic ADP-ribose hydrolase 2;ADP-ribosyl cyclase/cyclic ADP-ribose hydrolase 2	1.31204	-0.534454	0.646059	0.73116	-0.396453	0.774485	1.1798	0.780966	1.19646	1.05327	1.71292	0.778854	0.605138	0.206691	0.758697	1.0613	0.694294	-0.0281399	1.85187	1.03294	0.420673	0.564947	1.72855	1.93745	1.74191	0.153595	1.41134	1.01266	1.22005	1.69901	0.371248	0.954664	1.17668	-1.8318	0.544748	1.48149	0.250536	0.856086	1.45864	-3.74637	-1.20733	0.278295	0.441716	-0.0974747	-0.508939	-1.02578	-1.29369
A6NFQ9;A6NMH6;F8W8I8;Q92599;Q92599-2;Q92599-4	SEPTIN8	Isoform of Q92599, Septin-8;Isoform of Q92599, Septin-8;Isoform of Q92599, Septin-8;Septin-8;Isoform of Q92599, Isoform 2 of Septin-8;Isoform of Q92599, Isoform 4 of Septin-8	-0.213336	-0.568872	-0.837878	-0.519125	-1.03528	1.13102	-0.724625	-0.50216	0.0724347	-0.420874	-0.997606	-1.48433	-0.862869	0.100722	-0.409836	-0.539952	-1.20058	-0.73953	-0.0586856	-0.392916	0.00849544	-0.21586	0.768819	-1.20351	-0.755393	-1.20166	-0.0383908	0.0178815	-0.796954	-0.722276	-0.873077	-0.213305	-0.049623	-0.648092	-0.396914	-1.10657	-0.663964	-0.547801	-2.1089	0.059602	-0.91609	-0.864612	-0.477745	-1.22028	-1.51288	-1.34751	0.143748
A6NFX8;Q9UKK9	NUDT5	Isoform of Q9UKK9, ADP-sugar pyrophosphatase;ADP-sugar pyrophosphatase	0.0551811	0.215274	0.339519	0.385055	0.158776	0.253186	0.631611	0.613019	0.119008	1.03901	0.429097	0.69129	0.115837	0.566478	0.0806551	0.307575	0.133946	0.16931	1.10981	0.522276	-0.0270787	0.851795	0.736289	0.0670168	0.582373	0.345777	0.123507	0.451622	0.221955	0.709803	0.277613	0.0443927	0.441625	-0.203306	0.886203	0.406437	1.57761	-0.108158	0.103139	-0.3686	0.318207	-1.21297	-1.20397	0.800643	0.252638	1.875	1.02009
A6NGJ0;P51808	DYNLT3	Isoform of P51808, Dynein light chain Tctex-type 3;Dynein light chain Tctex-type 3	0.0821627	1.099	1.39978	1.52219	1.22463	2.21213	1.24051	1.35277	1.18044	1.53229	1.31739	1.52836	0.990449	1.63313	1.15121	1.71491	0.717007	0.415094	1.44869	1.3532	1.14431	1.07005	1.56461	1.34075	1.94706	0.45384	1.41478	1.99725	0.74931	1.35314	1.02725	1.35422	1.13372	0.416228	1.79072	1.139	1.88099	0.88326	0.796849	0.700932	0.619632	-0.474899	0.284931	-0.516657	-1.06448	-0.882925	-0.0445514
A6NKZ2;P51606	RENBP	Isoform of P51606, N-acylglucosamine 2-epimerase;N-acylglucosamine 2-epimerase	-0.333873	-4.14718	-1.96706	-1.58463	-1.48189	-3.73952	-1.7185	-1.51401	-1.02761	-2.77593	-0.822064	-1.67504	-1.02848	-2.43686	-2.34805	-3.82113	-3.81329	-2.34264	-1.2642	-2.0414	-1.9517	-1.36134	-1.09849	-1.64832	-2.3649	-4.13731	-1.85421	-2.03844	-1.4157	-1.49347	-1.6532	-1.75798	-2.39487	-1.20587	-1.51944	-2.69951	-1.03673	-5.36564	-1.25854	-1.87174	-3.29548	-0.810443	-0.954988	-0.876405	-1.24989	-1.22169	-1.18779
A6NLH6;Q9P003	CNIH4	Isoform of Q9P003, Protein cornichon homolog 4;Protein cornichon homolog 4	1.78675	1.42841	1.70207	1.70664	0.824359	0.805832	1.36757	0.40057	1.8617	2.13063	1.14706	0.972702	1.37315	0.294938	0.872315	1.36177	0.476165	1.33227	-4.48424	-0.163041	0.128112	-0.0298416	0.431457	2.62049	1.7282	1.225	0.961368	1.10208	1.40496	1.20975	-4.17873	1.94636	1.5697	-3.95969	0.421061	2.17731	1.23453	1.22394	2.20961	1.30312	-4.02581	2.46084	1.18858
A6NMH8;E9PIF1;E9PJK1;E9PRJ8;H0YDJ9;H0YDL9;P60033	CD81	Isoform of P60033, Tetraspanin;Isoform of P60033, Tetraspanin;Isoform of P60033, Tetraspanin;Isoform of P60033, Tetraspanin (Fragment);Isoform of P60033, Tetraspanin (Fragment);Isoform of P60033, Tetraspanin (Fragment);CD81 antigen	0.644334	1.47002	1.79799	1.78653	2.84236	1.82064	1.6056	2.13957	1.51322	1.48388	1.71999	1.60399	2.29343	1.70906	2.3658	2.0566	1.56656	0.745925	1.95307	1.98077	2.23458	2.39064	1.51583	1.75458	2.39553	2.21068	1.78744	2.09939	0.542861	1.90329	1.72183	1.85139	2.0567	-0.359073	2.16659	1.96647	2.54299	1.83465	2.26767	1.85258	1.47191	2.51766	1.96287	2.35714	2.96949	2.529	2.65403
A6NML8;C9J6U3;K4DI95;O60879;O60879-2;O60879-3	DIAPH2	Isoform of O60879, Diaphanous homolog 2 (Drosophila), isoform CRA_c;Isoform of O60879, Protein diaphanous homolog 2;Isoform of O60879, Diaphanous homolog 2 (Drosophila), isoform CRA_a;Protein diaphanous homolog 2;Isoform of O60879, Isoform 2 of Protein diaphanous homolog 2;Isoform of O60879, Isoform 3 of Protein diaphanous homolog 2	-1.57598	-1.50483	-1.22648	-1.40778	-1.31602	-0.914659	-1.10933	-1.20686	-1.13703	-1.54285	-1.12003	-0.994151	-1.09218	-0.70997	-0.902182	-0.975162	-1.72631	-2.57786	-0.81512	-1.03653	-1.1045	-0.897979	-1.0371	-1.45931	-0.891875	-0.958356	-0.891777	-1.26417	-1.80236	-1.07334	-1.02809	-1.29753	-0.796502	-3.2006	-1.04865	-1.37985	-1.21389	-1.22407	-0.90705	-0.649571	-3.05563	-0.997415	-0.969147	-0.754774	-0.891953	-0.933959	-0.772014
A6NMQ3;O43768;O43768-2;O43768-3;O43768-4;O43768-9;Q5T5H1	ENSA	Isoform of O43768, Alpha-endosulfine;Alpha-endosulfine;Isoform of O43768, Isoform 2 of Alpha-endosulfine;Isoform of O43768, Isoform 3 of Alpha-endosulfine;Isoform of O43768, Isoform 4 of Alpha-endosulfine;Isoform of O43768, Isoform 9 of Alpha-endosulfine;Isoform of O43768, Alpha-endosulfine	1.20322	0.673549	0.569469	0.855642	0.651415	0.822066	1.75689	0.917118	1.08945	0.958211	0.913094	0.628792	0.81725	0.859363	0.65834	0.501815	1.17445	1.15817	2.26573	0.717039	1.37037	0.332946	0.183712	1.41957	1.05543	1.38552	1.80016	1.6	1.80561	0.949213	1.49704	1.94231	1.72953	1.3887	1.18542	1.61239	0.751893	1.54808	0.73715	1.74074	-0.314142	0.437358	1.0536	1.08339	-1.2478	-1.10419	0.675532
A6PVN5;Q15257;Q15257-2	PTPA	Isoform of Q15257, Serine/threonine-protein phosphatase 2A activator;Serine/threonine-protein phosphatase 2A activator;Isoform of Q15257, Isoform 1 of Serine/threonine-protein phosphatase 2A activator	-0.0104035	0.119565	0.13673	-0.137603	-0.420821	0.356218	-0.0611241	-0.0758019	0.118168	0.216376	0.0464098	0.282102	-0.409897	0.285775	-0.327288	-0.626322	-0.0543442	-1.07694	0.152875	-0.166096	0.219834	0.11228	0.0899414	-0.217063	-0.252463	-0.161942	0.0505681	0.0847117	0.089132	-0.477496	-0.0383999	-0.269951	0.093094	-0.924397	0.0160535	-0.408117	0.191371	0.218371	-0.354571	0.00345788	-0.867962	-0.505854	0.0899064	0.0481939	-0.602024	-0.223094	-0.389128
A8K878;P55145	MANF	Isoform of P55145, Mesencephalic astrocyte-derived neurotrophic factor;Mesencephalic astrocyte-derived neurotrophic factor	1.00288	0.437705	-0.0850144	0.649749	0.123668	0.838555	0.645354	1.08208	0.440604	0.576376	0.564128	-0.383286	0.516382	-4.70404	0.254344	-0.49804	0.625272	0.584672	0.231312	0.475164	0.484393	-0.502044	0.496558	0.165772	0.576976	0.0609591	0.842185	0.404345	0.274448	0.477471	0.688636	0.624689	0.342411	0.441248	0.659688	0.692477	0.587945	0.19559	-0.0346649	0.841915	0.323879	0.93922	0.107492	1.8179	1.85279	0.440803	-0.398553
A8KAH6;Q16082	HSPB2	Heat shock 27kDa protein 2, isoform CRA_a;Heat shock protein beta-2	-0.657498	-0.681559	-1.11082	-1.51591	-1.614	-0.732965	-0.697606	-1.38304	-1.72145	0.163996	-1.14155	-0.728745	-1.31507	-1.87795	-1.56099	-1.54902	-1.63275	-1.67407	-0.173322	-1.94659	-6.20032	-0.972766	-1.06239	-0.439724	-0.122202	-4.67321	-0.161358	-0.810986	-4.29783	-0.427234	-6.36794	-1.83772	-0.942988	-2.3456	-1.30749	-1.17218	-0.821209	-0.589996	-3.53383	-1.2181	-5.28149	-3.34413	-0.878053
A8MU27;A8MUA9;P55854;P55854-2	SUMO3	Isoform of P55854, Small ubiquitin-related modifier 3;Isoform of P55854, SMT3 suppressor of mif two 3 homolog 3 (Yeast), isoform CRA_d;Small ubiquitin-related modifier 3;Isoform of P55854, Isoform 2 of Small ubiquitin-related modifier 3	1.91268	1.62522	2.45981	1.87341	2.35927	2.11518	2.08187	2.74606	2.29687	1.76766	2.15025	2.12884	2.16822	2.02086	2.39027	2.49132	1.48077	1.49976	2.24722	2.07072	2.67495	2.74201	2.86734	1.35601	1.79243	2.31002	2.21454	1.95818	2.54247	2.24126	2.24067	1.81227	2.21785	1.36265	2.48132	2.01525	1.91967	2.12675	1.77814	2.58868	2.04402	2.45139	2.12982	1.65803	0.585301	1.22375	1.72872
A8MUS3;H7BY10;K7EJV9;K7ERT8;P62750	RPL23A	Isoform of P62750, 60S ribosomal protein L23a;Isoform of P62750, 60S ribosomal protein L23a (Fragment);Isoform of P62750, 60S ribosomal protein L23a (Fragment);Isoform of P62750, 60S ribosomal protein L23a (Fragment);60S ribosomal protein L23a	0.751926	-0.0136744	0.537748	0.258816	0.163535	0.213536	-0.0571363	0.588001	0.539506	0.127656	0.148401	-0.117271	1.06631	0.105602	0.503342	0.699074	0.629737	0.686893	0.567139	0.245044	0.304726	0.0775507	0.234898	0.744069	0.505845	-0.0221277	0.116195	-0.376964	0.182547	0.172561	-0.49254	0.424195	0.178953	-0.00256103	0.988906	0.6258	0.793192	-0.214299	0.284083	0.75169	-0.062892	0.784471	-0.271185	2.57313	2.52742	2.44653	2.25421
A8MWD9;F5H013;P62308;Q49AN9	SNRPGP15	Putative small nuclear ribonucleoprotein G-like protein 15;Isoform of P62308, Small nuclear ribonucleoprotein G;Small nuclear ribonucleoprotein G;Isoform of P62308, SNRPG protein	1.14975	0.939439	1.40273	1.61991	1.06603	1.07884	1.21582	1.62051	1.45198	1.44087	1.58366	1.30042	1.30557	0.985672	1.39602	0.805122	1.2956	1.10247	1.94609	0.601675	1.37931	1.1928	1.44199	1.61216	1.76729	1.47671	1.55922	1.62072	1.46273	1.45619	1.03915	1.81314	1.22305	1.90945	2.35662	0.652973	1.67209	0.246863	0.0837478	1.02806	-0.129491	-0.680543	0.205482	2.113	1.77351	1.37775	1.08992
B0QY89;Q9Y262	EIF3L	Isoform of Q9Y262, Eukaryotic translation initiation factor 3 subunit L;Eukaryotic translation initiation factor 3 subunit L	-0.736557	-0.904843	-0.722974	-1.30949	-0.707236	-1.35149	-0.95369	-0.793836	-0.770429	-0.92067	-0.585438	-1.25683	-0.377296	-1.51546	-0.437447	-0.692478	-1.03449	-1.11074	-0.353418	-1.06517	-0.898793	-1.00279	-0.505076	-0.690667	-1.0216	-0.837007	-1.15415	-1.19005	-0.838894	-0.725576	-0.769895	-1.0601	-0.966318	-1.09359	-0.720474	-0.252896	-0.50126	-0.729227	-0.927676	-1.0776	-0.781038	-0.534081	-0.529741	0.707096	1.06782	0.817677	0.534673
B0QYK0;Q01844;Q01844-3;Q01844-5;Q01844-6	EWSR1	Isoform of Q01844, RNA-binding protein EWS;RNA-binding protein EWS;Isoform of Q01844, Isoform 3 of RNA-binding protein EWS;Isoform of Q01844, Isoform 5 of RNA-binding protein EWS;Isoform of Q01844, Isoform 6 of RNA-binding protein EWS	-0.57639	-0.570364	-0.106768	-0.449129	-0.272499	-0.163932	-0.145156	0.298242	0.00777716	-0.228574	-0.139998	0.304802	0.216681	0.306379	-0.376566	-0.0322829	-0.10346	-0.3382	-0.856917	0.260237	0.429743	0.152643	0.0670382	-0.448213	0.156912	0.201882	-0.205897	-0.0426856	0.699788	-0.38825	0.208474	-0.0635134	-0.16166	0.013694	-0.117198	-0.426833	-0.263718	-1.04795	-1.27479	0.120091	-0.00527764	-0.153577	-1.4923	-0.163857	0.232198	0.504438	0.609936
B0QYN7;H3BQQ9;P63279	UBE2I	Isoform of P63279, SUMO-conjugating enzyme UBC9;Isoform of P63279, SUMO-conjugating enzyme UBC9 (Fragment);SUMO-conjugating enzyme UBC9	1.78504	2.02771	1.62969	2.36827	1.48969	2.35056	2.09954	1.70926	1.71423	0.787728	2.11543	2.12596	1.61753	2.09414	1.89673	2.41239	1.83426	1.35148	2.50235	2.31997	2.17539	1.92342	1.86871	1.32237	2.38767	2.2703	2.3487	2.20483	2.39303	1.36129	1.91478	1.6604	2.24716	2.01706	3.24156	0.915652	1.19031	0.870402	0.688192	1.85366	0.221087	0.488982	1.14864	0.968553	1.36879	1.05708	1.57822
B0YIW2;P02656	APOC3	Isoform of P02656, Apolipoprotein C-III;Apolipoprotein C-III	4.97859	4.00432	4.30693	2.68087	3.82998	4.97222	4.54922	3.37134	5.10788	4.29457	4.18258	4.50593	4.13499	4.89198	2.7162	2.256	6.27871	3.01346	3.09048	4.09792	4.74541	4.15284	2.82784	4.8447	4.28083	3.80974	5.59909	4.52649	4.5883	5.07566	5.21468	3.55948	3.99517	4.18216	1.96675	5.06252	3.03979	4.50865	2.63896	1.67925	3.20555	3.40432	4.61527	2.7224	4.04447	4.18513	2.71234
B1AH87;P30536	TSPO	Isoform of P30536, Putative peripheral benzodiazepine receptor-related protein (Fragment);Translocator protein	2.35691	2.60598	2.98911	3.41812	4.23984	2.57279	2.96974	3.26758	2.98313	2.83667	2.18276	1.8859	3.16279	2.58779	2.71187	2.98219	2.64659	3.01755	2.35833	4.17184	2.59074	2.37519	2.78815	3.50589	3.25601	3.55466	2.27807	3.25651	3.65686	2.87996	3.56952	3.16	2.5788	2.38052	2.20501	3.128	3.4583	2.34807	3.37219	2.58628	2.99476	2.90192	2.61374
B1AHD1;P55769	SNU13	Isoform of P55769, NHP2-like protein 1;NHP2-like protein 1	-0.158115	0.263069	0.195638	0.277868	0.23624	0.442614	0.421849	0.698793	0.929223	-0.344794	0.845556	0.278241	0.481091	0.160997	0.80534	0.699598	0.383108	0.583676	0.946888	0.480937	0.692007	0.459158	1.22245	0.304958	0.0740591	0.431642	0.110835	0.0653833	0.264456	0.0126223	-0.0697159	0.224132	0.484423	0.613049	1.42301	-0.220881	0.121393	0.255737	-0.691719	0.619847	-0.0678097	-0.223116	0.0574127	1.80091	2.93341	2.89064	2.73778
B1AMS2;Q14141;Q14141-2;Q14141-4	SEPTIN6	Isoform of Q14141, Septin 6, isoform CRA_b;Septin-6;Isoform of Q14141, Isoform I of Septin-6;Isoform of Q14141, Isoform V of Septin-6	1.17569	-0.573836	1.08478	1.78577	0.834036	1.80094	1.33816	1.50554	2.09981	2.89413	1.70333	1.1836	1.08192	-0.194476	1.40099	1.1526	0.936585	-1.0661	1.62344	-0.39466	1.27399	0.702364	1.3329	1.03768	-0.392607	0.882481	1.62196	1.52555	1.18747	0.749788	1.28872	1.10988	-0.568519	0.851903	1.99149	1.22326	1.09276	0.661548	0.716088	1.48214	1.5951	1.11335	0.923521	0.368241	-0.0694121	-0.214679	0.371136
B1ANH0;Q16774;Q16774-2	GUK1	Isoform of Q16774, Guanylate kinase (Fragment);Guanylate kinase;Isoform of Q16774, Isoform 2 of Guanylate kinase	-1.97923	0.496488	1.27416	0.792695	1.57039	0.540145	-0.533382	0.583706	0.212667	-0.828289	1.20011	1.667	0.912821	1.15684	1.20353	-0.420362	-0.264065	0.225977	-0.413579	-0.820966	0.88444	-0.748464	1.41327	1.2707	1.4244	-0.969422	1.36906	1.20905	-2.00445	-0.565095	-0.46528	0.834039	0.517871	-1.01288	-0.473504	-1.07212	0.746255	-3.44559	-3.53358	-1.42879	-5.61286	-1.01208	-4.41558	-1.514	-2.14232	-2.20771	-1.48013
B3KS98;O15372	EIF3H	Isoform of O15372, Eukaryotic translation initiation factor 3 subunit H;Eukaryotic translation initiation factor 3 subunit H	-0.178712	-0.596242	-1.05237	-0.445828	-1.0973	-0.547656	-0.428774	-1.51755	-1.39871	-1.807	-1.30209	0.0762198	-1.18618	-0.462104	-0.026859	-1.62081	-0.103383	-0.803398	-1.41398	-1.73488	-0.464378	-0.0368354	-1.42006	0	-0.044228	-0.35036	0.0779518	-1.63614	-1.17864	-1.18464	-0.573925	-1.61757	-0.340838	-0.165349	0.294309	-0.52896	-1.24171	-0.230992	-0.162012	-0.329015	-1.18017	-0.657604	-0.468666	-0.558903	1.41119	1.14803	-0.153534
B3KW70;F5GYX4;H0YG03;Q13361;Q13361-2	MFAP5	Isoform of Q13361, Microfibrillar-associated protein 5;Isoform of Q13361, Microfibrillar-associated protein 5;Isoform of Q13361, Microfibrillar-associated protein 5 (Fragment);Microfibrillar-associated protein 5;Isoform of Q13361, Isoform 2 of Microfibrillar-associated protein 5	3.82004	4.32378	4.17509	3.66237	3.31518	-1.2334	0.590177	0.723823	4.7415	2.87784	3.09896	2.8745	3.27402	0.911029	1.54626	-0.583625	0.300542	3.85088	-2.01906	2.39255	2.23598	-0.634523	4.19846	3.06779	-1.12125	2.7605	-0.61746	2.12891	3.76362	0.688972	3.19639	3.28229	1.48407	3.88874	-1.26106	2.88856	2.42049	2.15703	2.89753	2.49497	3.8202	4.9509	2.21807
B3KY94;O14735;O14735-3	CDIPT	Isoform of O14735, CDP-diacylglycerol--inositol 3-phosphatidyltransferase;CDP-diacylglycerol--inositol 3-phosphatidyltransferase;Isoform of O14735, Isoform 3 of CDP-diacylglycerol--inositol 3-phosphatidyltransferase	-0.163288	-0.895131	-0.65765	-1.62579	-0.464633	-1.70249	-0.903978	-0.957642	-0.216294	-0.547011	-0.461612	-0.941973	-0.533446	-1.22258	-1.04772	-1.11308	-0.397377	-1.01637	-1.42908	-1.09031	-1.24857	-0.753945	-0.426776	-0.344819	-0.694093	-0.552695	-0.852748	-0.580819	-0.259956	-0.342734	-0.786701	-0.847864	-0.447495	-1.78391	-1.76509	-0.130523	-0.921059	-0.115453	0.451766	-0.457417	0.249146	1.47259	-0.121971	-2.0645	-0.0866982	-1.14115	0.0443703
B4DDF4;B4DUT8;Q99439	CNN2	Isoform of Q99439, Calponin;Isoform of Q99439, Calponin;Calponin-2	-0.499498	-1.63173	-0.771252	-1.27475	-0.419466	0.970861	-0.234315	-0.535	-1.16575	-1.09502	-1.81663	-0.927893	-0.786563	0.106528	0.0122288	-0.55131	-0.793869	-0.719117	0.500577	-0.819114	-0.147972	0.00850629	-0.647382	0.19782	-1.14911	-0.364727	-0.399559	-0.100751	-0.163228	-0.304846	-0.572447	-1.08477	0.12046	-1.04625	-0.645447	-0.987447	-1.17685	0.00463407	-0.577382	0.354279	-1.51723	-0.572081	0.04405	-0.35597	-1.7164	-0.776364	0.479275
B4DFF3;O95086;Q2TA70	CLN3	Isoform of Q13286, Battenin;Isoform of Q13286, Battenin;Isoform of Q13286, Battenin	0.399557	-3.96741	-2.95822	-3.4339	-3.57187	-2.36151	-2.13379	-3.19648	-2.57345	-3.102	-3.04812	-1.27504	-2.99851	-1.09116	-2.3912	-3.13435	0.334095	-2.27871	-2.97992	-2.09927	-0.926058	-5.2156	-3.28266	-1.75799	-2.23918	-0.308959	-2.56893	-0.987306	-0.124727	-2.80193	-3.19542	-2.16343	-2.22725	-1.96702	-3.03509	-2.63752	-3.26795	-1.96386	-1.61864	-3.58191	-1.69783	-1.36065	-3.15507	1.42927	-2.04957	-1.79599	-1.01123
B4DGU4;P35222	CTNNB1	Isoform of P35222, Catenin beta-1;Catenin beta-1	-0.64426	-0.888153	-0.717091	-0.608516	-0.536311	-0.650416	-0.981712	-0.487284	-0.619996	-0.725368	-1.06405	-0.783469	-0.909128	-0.338958	-0.397397	-0.163485	-0.64745	-1.03012	-1.21832	-0.482391	-0.904887	-0.775314	-0.610533	-0.134838	-0.198013	-0.685652	-1.12202	-0.742817	-0.555235	-0.656282	-0.459568	-0.494676	-0.690399	-1.33853	-1.11968	-0.23815	-0.351625	-1.21192	-1.47498	-0.989306	-0.937458	-0.90281	-1.39197	1.33793	2.09416	2.10366	1.29398
B4DJV2;O75390	CS	Isoform of O75390, Citrate synthase;Citrate synthase, mitochondrial	3.29643	4.10248	4.32759	5.1975	5.3805	3.20171	3.77567	4.4312	3.38121	4.3352	4.69201	4.20235	4.59435	4.42646	4.70417	6.00082	4.74889	4.31063	3.11361	5.68819	4.55038	4.07616	3.52964	4.38738	4.60011	4.6022	3.59331	3.84103	4.3271	3.30018	4.36228	3.86061	4.23862	3.52345	3.4534	3.85769	3.64986	2.55292	3.55416	3.03923	3.34833	3.35038	2.79277	2.3766	3.0798	3.00613	2.68628
B4DK77;Q9H6K4	OPA3	Isoform of Q9H6K4, Optic atrophy 3 protein;Optic atrophy 3 protein	-2.21664	-2.38449	-2.15223	-1.24669	-1.79904	-2.08816	-2.29697	-2.16721	-4.48797	-1.53544	-2.4611	-5.15495	-2.68228	-2.22665	-2.84682	-2.34218	-2.72656	-2.10299	-2.4183	-2.15162	-2.42022	-2.77364	-3.16121	-2.62387	-2.32207	-2.78911	-2.76555	-3.12453	-4.61142	-3.01564	-2.78778	-2.53937	-2.30119	-2.68307	-2.32859	-3.09997	-2.23564	-3.53779	-2.78725	-4.10177	-3.67446	-3.13762	-3.76173	-1.69601	0.0526606	0.160161	-0.617556
B4DKB2;P42892;P42892-2;P42892-3;P42892-4	ECE1	Isoform of P42892, Endothelin-converting enzyme 1;Endothelin-converting enzyme 1;Isoform of P42892, Isoform A of Endothelin-converting enzyme 1;Isoform of P42892, Isoform C of Endothelin-converting enzyme 1;Isoform of P42892, Isoform D of Endothelin-converting enzyme 1	-0.100716	-0.367091	-0.981857	-0.590553	-0.317905	-0.628169	-1.23125	-0.967222	0.0842266	-0.250691	-0.617149	-0.659928	-0.675492	-0.616437	-0.665249	-0.469339	-0.0862232	-0.841673	-0.793021	-0.4752	-0.661112	-0.925482	-0.607483	-0.00692703	-0.44386	-0.207953	0.111784	-0.237849	-0.949173	-0.528531	1.03504	-0.17278	0.249331	0.17185	-0.694244	-0.699202	-0.974339	-0.973486	-0.605215	-0.970032	-4.78809	-1.76161	-1.43574	-1.00942	-1.45965	-1.2451	-1.63152
B4DPQ0	C1R	Isoform of P00736, Complement C1r subcomponent	0.205235	0.207744	0.537194	-1.09035	-0.236777	-0.251311	0.087199	-0.112236	0.47153	0.13163	-0.409966	-0.111099	0.134901	-0.214791	-2.26531	-1.63241	0.355474	0.17184	-0.136238	-0.416532	-0.119773	0.0368079	-0.2282	-0.714313	-0.182329	0.177863	-0.156747	-0.0216789	0.176849	-0.649078	-1.04714	0.255209	-1.33121	-0.123047	-0.743916	-0.00160784	-0.0437883	-0.0574064	0.36303	0.702043	-3.35754	0.53286	-0.363162	0.732526	0.561655	0.19056	0.154837
B4DR80;Q9Y6E0-2	STK24	Isoform of Q9Y6E0, Serine/threonine-protein kinase 24;Isoform of Q9Y6E0, Isoform A of Serine/threonine-protein kinase 24	-1.39265	-1.10037	-2.03786	-2.21957	-2.47541	-1.57204	-2.03249	-2.38976	-1.36196	-2.13736	-1.65331	-1.54587	-2.31225	-2.0509	-2.2488	-2.73871	-2.89871	-3.59294	-2.38333	-2.45969	-2.76719	-2.04153	-2.36282	-2.15136	-2.01425	-1.80049	-1.76822	-2.52631	-1.87157	-2.41992	-2.01782	-1.84954	-2.46359	-1.96716	-1.69747	-2.63019	-2.84112	-2.35438	-2.78396	-2.10223	-3.6529	-3.39345	-2.59497	-2.47427	-2.1651	-2.03191	-1.70478
B4DUC8;Q13126	MTAP	Isoform of Q13126, S-methyl-5'-thioadenosine phosphorylase;S-methyl-5'-thioadenosine phosphorylase	-0.661611	-0.163459	-1.0686	-1.29606	-1.49273	-0.234612	-1.52563	-0.342202	-0.361809	-1.5907	-1.41437	0.107994	-1.70935	0.127471	-1.47509	-0.524011	0.0825324	-0.78646	0.221861	-1.64107	-0.279688	0.024016	-0.494744	-1.25158	-0.312892	-0.303197	-0.0125557	0.0383563	0.178737	-0.31121	-1.89063	-2.32892	-0.43525	0.604922	-0.954135	-1.62579	-0.565067	-0.360858	-1.25095	-0.46842	-0.838414	-1.94909	-1.30124	0.779328	0.119669	0.857135	1.15503
B4E107;F5GXE4;O95260-2	ATE1	Isoform of O95260, Arginyl-tRNA--protein transferase 1;Isoform of O95260, Arginyl-tRNA--protein transferase 1;Isoform of O95260, Isoform ATE1-2 of Arginyl-tRNA--protein transferase 1	-5.59565	-1.45534	-0.998816	-0.577419	-1.05806	-1.03853	-0.699178	-0.797955	-0.904541	-0.45721	-1.19986	-1.60345	-1.12168	-1.7941	-0.952557	-0.764726	-2.10958	-6.43776	-0.804811	-0.591046	-1.59957	-0.623159	-1.60247	-1.98411	-0.673653	-1.52781	-0.70128	-0.661566	-1.64216	-1.04775	-1.78805	-0.909658	-0.944011	-2.60867	-0.804249	-1.0766	-1.10641	-1.49299	-1.8051	-1.52107	-1.63265	-2.8947	-3.61767
B4E1G1;Q9BUN8	DERL1	Isoform of Q9BUN8, Derlin;Derlin-1	0.721007	-3.82188	0.449247	-4.21564	1.81971	-0.136122	0.74232	0.413343	0.635113	0.60377	1.14984	0.598383	1.50932	0.245974	0.937516	-4.96127	-0.336978	-3.81147	0.357028	0.406465	0.128564	0.153426	0.517054	0.986282	1.20884	0.491429	-3.89997	0.58406	0.355096	1.01567	0.767926	0.436754	0.637055	-4.53813	0.908449	1.44466	0.996493	-4.69344	1.17013	-4.21774	0.364141	0.964981	0.23071	1.33611	1.07291	1.39399	1.0044
B4E3T4;Q93062;Q93062-2;Q93062-3;Q93062-4;Q93062-5	RBPMS	Isoform of Q93062, HCG2043421, isoform CRA_c;RNA-binding protein with multiple splicing;Isoform of Q93062, Isoform B of RNA-binding protein with multiple splicing;Isoform of Q93062, Isoform C of RNA-binding protein with multiple splicing;Isoform of Q93062, Isoform D of RNA-binding protein with multiple splicing;Isoform of Q93062, Isoform E of RNA-binding protein with multiple splicing	-4.46041	-0.203575	-1.56566	-1.02836	-1.39307	-1.13525	-1.33738	-2.10276	-1.21193	-0.991124	-1.41875	-1.5816	-1.13673	-1.40391	-1.3852	-1.67674	-1.18272	-1.58282	-1.52928	-1.97834	-1.19554	-1.55312	-1.56758	-1.55991	-1.53953	-2.55942	-1.18306	-1.30751	-6.04046	-1.7156	-1.7117	-2.21517	-1.48797	-1.41157	-1.85885	-1.67018	-2.12035	-2.13633	-3.36976	-3.22347	-4.75127	-5.01796	-0.70246	-3.70173	-1.83689	-2.18858	-1.41071
B5MD23;O75954	TSPAN9	Isoform of O75954, Tetraspanin;Tetraspanin-9	-1.49839	-1.12074	-0.718161	-0.682504	-0.686295	-0.223521	-1.06977	-0.604799	-0.419078	-0.467415	-0.70853	-1.046	-0.375135	-1.26753	-0.611294	-0.506654	-4.20306	-1.3296	-0.0643808	-0.493925	-1.19738	-6.66316	0.00315508	-0.133585	-0.143793	-5.54691	-0.146793	-0.909609	-2.06035	-0.8425	-0.983574	-0.694574	-0.938668	-5.87589	-1.14306	-1.66453	-1.10638	-3.91291	-1.79842	-3.67835	-2.94476	-2.37831	-4.35499	-0.0602212	0.898519	1.25161	-0.0302499
B5MDF5;P62826	RAN	Isoform of P62826, GTP-binding nuclear protein Ran;GTP-binding nuclear protein Ran	1.34241	0.912092	1.44867	1.06793	0.988067	1.17316	1.17194	1.43025	1.19173	1.19915	1.00066	1.1136	1.04427	1.38527	1.34071	1.24327	1.30897	0.73805	1.48405	1.06713	1.38176	1.31559	1.40896	1.11878	0.946343	1.45576	1.08198	1.23001	1.46026	1.25525	1.00724	1.15934	1.06118	0.537772	1.81883	1.32174	1.97507	1.3579	1.19754	1.65436	1.3078	1.1707	1.47347	2.6629	2.50849	2.88217	3.21943
B5MDU6;Q9H6V9;Q9H6V9-2	LDAH	Isoform of Q9H6V9, Lipid droplet-associated hydrolase;Lipid droplet-associated hydrolase;Isoform of Q9H6V9, Isoform 2 of Lipid droplet-associated hydrolase	0.438254	-3.7075	-0.995851	-1.45727	-0.716055	-5.80326	-0.166264	-0.5181	-0.77584	-1.04516	-0.236304	-1.4986	-1.26161	-1.07563	-0.846286	-1.31465	-4.35854	-0.715534	-0.600448	-1.64395	-0.887371	-1.15204	-0.768731	-1.39093	-0.484569	-5.2741	-1.13282	-0.845966	-0.270745	-0.83888	0.0305934	-0.884633	-0.110821	-4.3464	-0.519926	-0.320726	-0.915157	-0.0624851	1.08505	-1.52762	-0.498541	0.357255	-0.0192543	0.483067	-0.845974	-0.338328	-1.09268
B5ME97;E7EW69;E7EX04;Q9P0V9;Q9P0V9-2	SEPTIN10	Isoform of Q9P0V9, Septin 10, isoform CRA_c;Isoform of Q9P0V9, Septin-10;Isoform of Q9P0V9, Septin-10;Septin-10;Isoform of Q9P0V9, Isoform 2 of Septin-10	-1.46972	-1.56583	-1.55803	-1.06684	-1.89873	-0.812676	-1.95743	-1.52602	-0.992339	-1.58448	-1.455	0.0101994	-1.68881	-1.16165	-1.56702	-1.18175	0.0942366	-0.45414	-0.932125	-1.3219	-1.78722	-0.70655	-0.726187	-1.10371	-1.27662	-1.7303	0.72121	-1.19659	-1.37877	-0.349723	0.388327	0.408501	-1.53807	0.141129	-1.75637	0.123066	-1.62633	0.117707	2.11777	-0.426324	-0.176256	0.175881	-1.21028	-1.73532	-1.26161	-1.63214	-1.4083
B7WNH4;M0R0R3;M0R2G5;Q9BQ49	SMIM7	Isoform of Q9BQ49, Small integral membrane protein 7;Isoform of Q9BQ49, Small integral membrane protein 7;Isoform of Q9BQ49, Uncharacterized protein (Fragment);Small integral membrane protein 7	-1.78366	-5.81149	-1.6922	-3.71644	-2.03082	-2.78419	-2.02722	-2.1397	-2.76911	-1.52892	-1.58081	-1.78058	-1.50643	-2.14842	-1.94556	-1.96746	-0.982437	-4.28602	-1.73839	-2.21491	-2.18067	-2.10246	-2.14388	-1.33559	-0.592788	-4.52718	-1.92194	-1.12745	-2.04026	-1.6006	-1.67225	-1.5469	-1.55905	-1.79756	-1.73083	-1.35458	-1.49919	-4.53317	-2.95945	-6.28599	-3.63814	-3.55524	-3.30739	-2.10223	-1.75816	-2.87154	-6.22042
B7WPE2;Q32P44	EML3	Isoform of Q32P44, Echinoderm microtubule associated protein like 3, isoform CRA_e;Echinoderm microtubule-associated protein-like 3	-0.272932	2.17482	0.670319	0.907972	-0.557325	-0.799557	0.614423	0.0667308	0.78707	-0.0146239	1.31195	1.10568	-0.110057	-0.146631	-0.716559	0.683521	1.99648	0.756929	0.930782	0.817646	0.0601067	-0.868158	-0.0730576	-0.00128343	1.13924	1.39057	-1.18988	2.22888	4.42834	-0.540681	-0.626208	0.811942	0.496598	1.57481	-1.39185	-0.98972	-0.497801	-3.18181	-1.19048	-0.918716	3.66013	-0.859149	0.0523108	1.96192	1.20806	1.77935	1.14135
B7Z2R4;O43556;O43556-4	SGCE	Isoform of O43556, Epsilon-sarcoglycan;Epsilon-sarcoglycan;Isoform of O43556, Isoform 3 of Epsilon-sarcoglycan	-1.49381	1.36142	-2.1769	-2.53414	-0.609169	0.733319	0.553378	0.185233	-1.62317	-1.4786	0.197126	-1.78669	0.457443	-1.23544	-0.158692	-0.0201273	-3.61108	-3.53475	-0.292507	-2.07606	-0.298078	0.216966	0.0079191	1.17723	-0.0793213	0.047451	-0.00615387	-0.0598411	0.147549	-0.140674	-0.478018	0.0775445	-0.217352	0.214401	-0.770633	-0.0374642	-1.66184	0.231338	-0.294818	-0.537171	-0.486708	-1.68476	-0.228253
B7Z4W5	KYAT1	Isoform of Q16773, Cysteine conjugate-beta lyase cytoplasmic (Glutamine transaminase K, kyneurenine aminotransferase), isoform CRA_b	1.48057	-0.525313	-1.91594	-2.21907	-5.02086	1.05871	-0.97657	-2.17047	-1.20578	-2.48985	-1.5381	-0.511418	-1.78816	0.646356	-1.14104	-1.78723	0.535788	-1.32775	-1.42454	-0.963991	1.11514	-4.51046	-5.80642	-0.142728	-0.567608	1.55416	-4.97155	-0.143204	0.602197	-2.16436	-1.74132	-0.423119	-0.0668146	-0.779821	-2.19943	-1.99978	-5.6057	-5.57025	0.419046	-5.24859	-0.888259	0.363106	-3.43997	-1.52922	-3.16572	-1.87481	-1.97588
B7ZC38;Q9NR46	SH3GLB2	Isoform of Q9NR46, Endophilin-B2;Endophilin-B2	-2.1949	-1.67552	-1.20067	-1.28578	-2.24603	-1.36347	-1.53063	-1.65768	-1.24303	-1.65618	-1.77002	-0.845271	-2.18467	-1.62331	-2.31072	-2.75576	-1.5825	-1.71968	-0.982937	-2.25709	-1.05533	-1.90741	-1.81877	-1.21	-2.01831	-1.87042	-0.727384	0.123171	-0.930332	-2.28354	-2.19599	-1.33424	-1.44104	-1.70156	-0.735212	-2.67431	-2.65269	-2.03856	-2.2205	-2.60695	-4.25908	-3.05932	-1.73076	-2.8398	-1.89578	-2.07088	-2.38927
B7ZKW8;Q6JBY9	RCSD1	Isoform of Q6JBY9, CapZ-interacting protein;CapZ-interacting protein	-1.30249	-1.58922	-1.98608	-1.9663	-2.22755	-1.43299	-1.64723	-1.27006	-1.51252	-2.29476	-1.41963	-1.38638	-1.66442	-2.37343	-1.99565	-2.19151	-1.71066	-2.44357	-1.22784	-1.92896	-1.46036	-1.76764	-1.61995	-2.02249	-1.50763	-1.65405	-1.52697	-1.361	-1.63795	-2.20374	-1.48333	-1.57954	-2.35784	-1.67041	-0.96085	-2.52427	-2.09623	-2.36239	-3.86963	-1.48359	-2.41224	-1.84209	-1.57374	-1.40101	-2.27632	-1.91429	-1.86538
B8ZZB8;Q96F85;Q96F85-2	CNRIP1	Isoform of Q96F85, CB1 cannabinoid receptor-interacting protein 1;CB1 cannabinoid receptor-interacting protein 1;Isoform of Q96F85, Isoform 2 of CB1 cannabinoid receptor-interacting protein 1	-1.49627	-0.569392	-0.0903961	0.347186	-0.531899	-0.236244	0.375279	-0.442302	-0.608634	-0.0336559	-0.346999	0.313362	-1.26566	0.159292	-0.499386	-0.790682	-4.05158	-0.279924	0.0210467	-0.00122257	0.458658	0.739167	-0.221945	-0.430388	0.546782	-0.66719	0.379408	-0.485357	-0.699111	-0.717626	-0.689459	-0.358792	-0.916393	-0.0657308	-0.061454	-1.57032	-0.643467	-1.06642	-4.61359	-0.104356	-6.06349	-0.789577	-1.21915
B8ZZN6;P63165	SUMO1	Isoform of P63165, Small ubiquitin-related modifier 1;Small ubiquitin-related modifier 1	0.0290337	-0.498548	0.316413	-0.253095	-0.603453	-0.589781	-0.201592	0.327591	-0.499842	-0.137934	-0.0224903	-0.213752	-0.00388346	-0.169064	0.292819	0.152039	-0.156279	-0.750397	0.120445	-0.488856	0.352908	0.145037	-0.138884	-0.453353	-0.909349	0.285593	-0.0644668	-0.122083	0.231514	0.13415	-0.824387	-0.627795	-0.119164	-0.913527	-0.801132	-0.0751405	-0.0562984	-0.178417	-0.0857921	-0.114013	-4.88481	-0.488644	-0.466411	1.5865	-0.169511	0.162535	0.858336
B8ZZQ6;P06454;P06454-2	PTMA	Isoform of P06454, Prothymosin alpha;Prothymosin alpha;Isoform of P06454, Isoform 2 of Prothymosin alpha	1.27877	1.46272	2.21507	2.07339	1.48618	2.0321	1.57991	2.85319	2.31828	1.96824	2.224	1.94082	1.85307	1.99718	1.88417	2.23678	1.69901	1.16571	2.13651	2.07995	2.48378	2.27582	2.59664	1.40781	2.16253	2.06684	2.37272	2.15296	2.32255	2.32553	1.70678	2.30171	2.02523	1.60204	3.07009	2.11914	2.83104	1.90108	1.4474	2.31195	2.18419	2.01338	1.77766	0.539962	-0.166686	0.481022	1.42147
B8ZZU8;Q15370;Q15370-2	ELOB	Isoform of Q15370, Elongin-B;Elongin-B;Isoform of Q15370, Isoform 2 of Elongin-B	-0.44462	-0.541752	-0.0160243	-0.226568	0.203134	-0.0565123	0.0196807	0.0332909	-0.202416	-0.399895	-0.155941	-0.208784	-0.0800785	-0.0463643	-0.211552	-0.124645	-0.361376	0.451784	0.126791	-0.177838	0.112276	-0.111402	0.0336994	-1.33718	-0.474051	-0.0795142	-0.250888	-0.344422	-1.22186	-0.146415	-0.0864062	-0.567964	0.33154	-0.168949	0.0920557	0.0401106	0.15074	0.384599	-0.312186	0.401709	0.0049009	-0.228407	0.405864	0.877535	0.247067	0.499443	0.736862
C9J0K6;P30626;P30626-2;P30626-3	SRI	Isoform of P30626, Sorcin;Sorcin;Isoform of P30626, Isoform 2 of Sorcin;Isoform of P30626, Isoform 3 of Sorcin	1.27577	1.30438	1.20092	1.1118	0.971152	1.00707	0.801811	1.09948	1.25457	1.30266	0.974506	1.06318	0.975797	1.40274	1.05282	1.25515	0.993795	0.62994	0.868445	1.25756	1.45177	0.872032	1.3207	1.28762	1.04504	1.03695	1.25905	1.25134	1.15533	0.891848	0.885425	0.986898	1.22444	2.25107	0.897819	1.33412	1.17261	1.12951	0.886979	0.940202	0.756589	1.20282	0.970108	0.70369	0.151103	0.319758	1.2591
C9J2H1	ITIH5	Isoform of Q86UX2, Inter-alpha-trypsin inhibitor heavy chain H5	1.00157	0.590147	-0.58353	-0.754427	0.0433241	1.23158	-0.0862688	-0.177355	0.597537	0.0291077	0.302791	0.222904	0.544605	-0.566813	-0.240869	-0.281655	0.137707	-0.463716	0.257891	-0.3941	0.183304	0.0140327	0.356111	0.749787	0.48115	-0.164005	-0.213949	0.631736	-0.148646	0.539918	0.104833	0.286607	0.355645	0.253959	-0.372035	0.568796	0.200865	0.736484	0.408617	-0.982343	0.101542	0.722652	-0.129576
C9J4Z3;P61513	RPL37A	Isoform of P61513, 60S ribosomal protein L37a;60S ribosomal protein L37a	-1.13083	-3.55643	-1.05346	-1.95024	-0.902888	-3.04644	-2.45926	-1.427	-5.86936	-1.709	-4.4438	-2.80166	-0.585812	-1.57683	-0.803526	-1.1922	-2.56588	-2.79348	-1.07801	-2.49522	-1.34456	-0.6593	-1.10323	-1.32876	-1.23359	-1.6225	-1.62952	-2.21813	-1.94302	-1.37109	-1.38157	-1.08503	-2.61033	-1.94961	-0.582775	-1.01001	-0.704487	-1.99305	-1.30267	-1.36321	-2.98201	-1.48204	-2.00754	-0.00560019	-0.249981	-0.27498	-0.329249
C9J5D1;E7EQ69;Q9GZZ1	NAA50	Isoform of Q9GZZ1, N-alpha-acetyltransferase 50;Isoform of Q9GZZ1, N-alpha-acetyltransferase 50;N-alpha-acetyltransferase 50	-2.72679	-1.82726	-2.05535	-1.77912	-2.15144	-1.8124	-1.81801	-1.94288	-2.01272	-2.09198	-1.18922	-1.5282	-2.1704	-1.45029	-1.6685	-1.41751	-1.65975	-2.66802	-1.22242	-1.96132	-1.86527	-2.19336	-1.58456	-2.01386	-1.39825	-2.06434	-1.46341	-1.38047	-2.4265	-1.97994	-2.09419	-2.08536	-1.76641	-2.22069	-1.42989	-1.98309	-2.33905	-3.32639	-3.88986	-2.34853	-5.05756	-4.61719	-3.48886	-0.753047	-0.546117	-1.19525	-0.876238
C9J798;E7ERK1;F5GXT2;F8W6L0;O43374;O43374-2	RASA4B	Ras GTPase-activating protein 4B;Isoform of O43374, Ras GTPase-activating protein 4;Isoform of C9J798, Ras GTPase-activating protein 4B;Isoform of C9J798, Ras GTPase-activating protein 4B;Ras GTPase-activating protein 4;Isoform of O43374, Isoform 2 of Ras GTPase-activating protein 4	-0.333658	0.883904	0.818355	1.86056	3.02758	0.0968269	1.54056	1.87869	0.477727	0.917237	1.27591	0.697371	1.9428	1.11426	2.16481	2.54725	1.25897	1.82646	1.55485	2.13481	1.50436	2.10476	-0.418362	1.21747	0.660572	2.15008	0.570358	1.39802	1.08561	0.918375	2.34996	1.37213	3.44563	0.0828512	0.923966	2.37532	2.4135	-4.08145	0.760873	0.755404	1.2262	1.61015	-0.340557	2.71401	3.83199	3.23896	2.95492
C9J7E5;Q9Y5L0;Q9Y5L0-1	TNPO3	Isoform of Q9Y5L0, Transportin-3;Transportin-3;Isoform of Q9Y5L0, Isoform 1 of Transportin-3	-2.15243	-3.81767	-1.7675	-1.15014	-2.02828	-2.06203	-1.77119	-0.941782	-1.11711	-1.0908	-1.08479	-1.47024	-1.65464	-1.27163	-1.39253	-1.88578	-2.13132	-4.92309	-1.93719	-0.594625	-2.28391	-1.48747	-1.88839	-1.67514	-1.95962	-2.12519	0.318573	-2.06162	-2.04201	-1.67723	-1.72778	-1.57705	-1.84062	-3.16719	-1.52098	-1.56331	-0.334999	-4.94462	-2.29613	-2.78242	-5.13703	-4.88219	-3.72304	-1.56103	-2.0579	-1.96602	-2.03588
C9JAX1;Q16595	FXN	Isoform of Q16595, Frataxin, mitochondrial;Frataxin, mitochondrial	-0.163823	-2.08036	-0.855939	-0.788033	-0.500826	-1.77957	-1.3298	-0.83833	-1.46371	-1.25796	-0.621723	-1.89685	-0.782033	-1.9375	-0.731062	-0.353376	-1.59661	-2.0987	-1.85144	-1.40554	-1.36967	-1.7888	-1.70887	-0.647571	-1.16555	-1.85636	-2.22709	-1.56614	-1.41709	-0.79112	-1.60256	-1.35865	-1.49169	-3.15146	-1.18116	-0.292715	-0.863203	-5.08068	-0.707537	-2.02371	-1.9455	-0.595527	-2.36219	0.491004	1.39491	1.45971	1.1741
C9JBI3;P78330	PSPH	Isoform of P78330, Phosphoserine phosphatase (Fragment);Phosphoserine phosphatase	-5.21508	-2.69533	-2.11732	-2.22487	-2.76871	-3.164	-1.80475	-2.18515	-3.44723	-2.16124	-1.81648	-1.62225	-3.52495	-2.45521	-1.62695	-1.67109	-3.59186	-3.31512	-1.93851	-2.82531	-6.65747	-2.41042	-3.61326	-5.07645	-1.74555	-2.77785	-2.50737	-2.2427	-4.41173	-2.00789	-2.91567	-3.16455	-2.18667	-4.99361	-1.57561	-1.89397	-1.89874	-2.70638	-3.12605	-2.68685	-2.94393	-4.96458	-3.32015	-0.630742	-4.82999	-2.21767	-0.629227
C9JE82;C9JVC9;Q9NY47;Q9NY47-2;Q9NY47-3;Q9NY47-4;Q9NY47-5	CACNA2D2	Isoform of Q9NY47, Voltage-dependent calcium channel subunit alpha-2/delta-2;Isoform of Q9NY47, Voltage-dependent calcium channel subunit alpha-2/delta-2;Voltage-dependent calcium channel subunit alpha-2/delta-2;Isoform of Q9NY47, Isoform 2 of Voltage-dependent calcium channel subunit alpha-2/delta-2;Isoform of Q9NY47, Isoform 3 of Voltage-dependent calcium channel subunit alpha-2/delta-2;Isoform…	10.9549	1.7217	11.4075	10.7631	10.5397	10.9222	1.34743	1.51013	11.1699	11.4263	10.7016	12.1419	10.1711	11.5421	10.3358	8.57196	12.4648	11.8499	10.3925	10.2322	11.3037	12.064	11.1394	10.3704	1.09091	10.9282	11.6318	10.6299	10.8022	11.6017	11.229	11.2941	10.7705	11.0783	10.0527	10.3438	10.9313	11.2662	10.2051	10.8375	11.3313	8.46489	11.023	3.45039	3.01516	4.36527	5.02482
C9JEH3;C9JG97;Q13685	AAMP	Isoform of Q13685, Angio-associated migratory cell protein;Isoform of Q13685, Angio-associated migratory cell protein;Angio-associated migratory cell protein	-0.3605	0.114393	0.535217	0.685938	-0.308498	-0.353877	0.306725	0.431974	0.0378497	0.579605	0.487102	0.561918	-0.288098	-0.0754924	-0.237031	0.135472	-0.00367828	0.0925886	0.612426	0.156642	-0.0783252	0.356434	0.119398	-0.307936	0.195451	0.0751042	0.22743	0.220194	0.0204455	0.463616	-0.152636	0.260143	0.263052	0.0791433	0.300195	0.0885241	0.507488	-0.0888126	0.124519	0.0950957	0.0248138	-0.636125	-0.000228035	-1.26123	-2.2569	-1.78306	-2.36289
C9JEH7;P22090	RPS4Y1	Isoform of P22090, 40S ribosomal protein S4, Y isoform 1 (Fragment);40S ribosomal protein S4, Y isoform 1	0.711552	0.32	0.805067	0.586979	0.282453	0.487341	0.686557	0.588613	0.618687	0.27719	0.360098	0.195606	0.534621	0.54487	0.860312	0.39377	0.398385	0.073454	0.510355	0.17385	0.0581631	0.209718	0.709898	0.318271	0.239821	-0.105781	0.48766	-0.399012	0.0133665	-0.130769	-0.189706	-0.00143636	-0.0936567	0.0648543	0.513655	0.339887	0.818009	-0.0723451	0.184096	0.51561	-0.253058	0.196581	0.198898	4.26735	4.31231	4.32517	3.76062
C9JEJ2;P49585	PCYT1A	Isoform of P49585, Choline-phosphate cytidylyltransferase A;Choline-phosphate cytidylyltransferase A	-3.2338	-1.94558	-2.76658	-0.519786	-1.56719	-3.05985	-2.77831	-0.538053	-2.14025	-2.92937	-0.419995	-3.16298	-1.48993	-1.15405	-0.856678	-0.604707	-3.86607	-0.566927	-0.800731	-0.978333	0.24304	-4.06176	-1.27641	-1.01803	-1.13345	-0.749497	-0.941545	-0.924888	-1.39802	-1.48687	-0.587222	-0.934325	-0.882009	0.0944789	-0.984712	-1.53778	-1.69014	-0.885564	-1.40036	-2.862	-2.68801	-0.330393	-1.04959	-2.20672	-1.601	-1.93838	-1.8073
C9JF17;P05090	APOD	Isoform of P05090, Apolipoprotein D (Fragment);Apolipoprotein D	3.54721	2.57922	1.85662	1.35874	1.23465	2.76268	1.93269	2.15911	2.21713	2.49132	1.99862	2.14731	2.91989	2.45335	2.17676	0.691615	3.05893	2.61048	2.01014	2.22605	2.75914	2.9777	3.11149	2.87241	1.9071	1.91586	2.73027	2.20694	2.4069	3.23207	2.3001	1.85491	2.04031	1.72033	1.29495	2.83609	2.24674	3.20052	2.27911	2.33972	3.39457	3.1727	3.59192	3.24012	3.09795	2.63497	3.74737
C9JFE4;Q13098;Q13098-5;Q13098-7	GPS1	Isoform of Q13098, COP9 signalosome complex subunit 1;COP9 signalosome complex subunit 1;Isoform of Q13098, Isoform 4 of COP9 signalosome complex subunit 1;Isoform of Q13098, Isoform 2 of COP9 signalosome complex subunit 1	-1.3341	-2.40886	-1.39974	-1.35333	-1.58159	-1.65489	-1.40033	-1.39483	-1.74078	-1.30625	-1.65192	-1.57412	-1.54978	-1.47396	-1.74042	-1.64412	-1.3569	-1.45306	-1.77327	-1.44246	-1.57065	-1.38632	-1.88118	-2.26328	-1.48777	-1.67474	-1.31158	-1.69674	-1.06749	-1.50542	-1.47509	-0.948555	-1.48488	-1.81351	-1.89845	-1.23063	-1.17996	-1.38492	-1.66197	0.0173337	-1.14549	-1.35258	-1.36625	-0.940913	-1.91243	-1.71048	-0.588939
C9JFR7;P99999	CYCS	Isoform of P99999, Cytochrome c (Fragment);Cytochrome c	1.27406	1.21423	1.84966	2.51538	2.51853	1.23657	1.43725	1.61852	0.51184	1.80544	2.01013	1.57824	1.3136	1.61032	1.6772	3.13579	1.89764	1.88352	1.12201	2.93929	1.82426	1.39441	0.975901	2.10907	1.86432	1.64383	1.77938	1.49252	1.34605	1.21214	1.5523	1.42745	1.6898	1.21963	1.0901	1.44444	0.903985	0.392374	0.975116	1.19596	0.999366	0.527567	0.172744	3.21824	3.19463	3.33261	2.426
C9JIF9;P13798	APEH	Isoform of P13798, Acylamino-acid-releasing enzyme;Acylamino-acid-releasing enzyme	0.246576	-1.19721	0.0360072	0.183463	-0.108459	-0.369826	0.0180713	0.349526	-0.1076	-0.0286556	0.0179449	-0.102685	-0.351643	-0.0264722	-0.391404	-0.284718	-0.215912	-0.167378	0.123821	0.00516948	0.0723722	-0.154752	-0.266636	-0.589712	-0.560938	0.366342	-1.46704	-0.286587	0.201727	0.0330639	-0.426501	-0.314868	-0.257158	-0.0609931	-0.0175334	-0.263066	0.350564	-0.757671	-0.479683	-0.486269	-1.21898	0.152642	-1.2103	2.70827	1.44368	2.62708	2.94047
C9JIZ6;P07602;P07602-2;P07602-3	PSAP	Isoform of P07602, Prosaposin;Prosaposin;Isoform of P07602, Isoform Sap-mu-6 of Prosaposin;Isoform of P07602, Isoform Sap-mu-9 of Prosaposin	2.61256	1.58331	2.73923	2.58959	2.99054	1.63249	2.08435	2.45362	1.43779	1.8959	1.55405	0.937762	2.87806	0.852462	2.84697	1.83101	1.37179	0.752877	2.23699	3.10444	1.32479	1.2909	2.7631	2.31436	1.25039	1.77342	1.56651	1.84211	2.47443	2.33498	2.7273	1.44232	1.41748	-0.272182	1.70915	2.64428	1.06797	2.1858	3.38013	2.21648	2.14297	2.51116	2.3161	3.64922	4.55136	4.44646	3.9157
C9JJ19;P82930	MRPS34	Isoform of P82930, 28S ribosomal protein S34, mitochondrial;28S ribosomal protein S34, mitochondrial	-2.36787	-2.40706	-2.18093	-2.24616	-1.29641	-4.51732	-2.09807	-2.27648	-2.51965	-2.05895	-1.70679	-2.5505	-1.65345	-2.44893	-2.08691	-0.751037	-4.46177	-1.82575	-1.4573	-1.39008	-2.01167	-2.63437	-2.27447	-1.49876	-1.86784	-2.61469	-2.3236	-2.29904	-2.41611	-2.87541	-2.58312	-2.11359	-4.56255	-4.10222	-2.22122	-1.37088	-2.48449	-4.0056	-1.39457	-3.50002	-1.81658	-1.28727	-7.44838	1.50871	-0.597286	-0.746072	1.38574
C9JLU1;P52434	POLR2H	Isoform of P52434, DNA-directed RNA polymerases I, II, and III subunit RPABC3 (Fragment);DNA-directed RNA polymerases I, II, and III subunit RPABC3	-1.39547	-5.30028	-2.54484	-1.42004	-3.0952	-0.346689	-0.714915	-0.97138	-2.82475	-1.66796	-0.619701	-3.69712	-0.780594	-3.11435	-0.736105	-0.686539	-5.33238	-0.890992	-1.22839	-4.79865	-1.01424	-3.09274	-0.969865	1.38318	-3.11589	-2.69348	-0.576574	0.296327	-1.16638	-4.54799	-3.38227	-0.923017	-2.86699	-3.60477	0.284617	-1.05193	-0.507177	-7.40312	-3.21215	-1.79668	-3.40702	-1.48303	-2.99989	-1.41068	-0.932404	-1.00266	-2.3294
C9JME2;Q9Y4F1;Q9Y4F1-2	FARP1	Isoform of Q9Y4F1, FERM, ARHGEF and pleckstrin domain-containing protein 1;FERM, ARHGEF and pleckstrin domain-containing protein 1;Isoform of Q9Y4F1, Isoform 2 of FERM, ARHGEF and pleckstrin domain-containing protein 1	-1.40464	-1.32384	-2.3439	-1.26613	-2.51604	-0.536143	-1.73449	-1.83675	-1.62166	-1.86466	-2.21901	-2.01337	-2.34508	-1.68194	-2.42051	-2.02324	-3.65247	-3.63655	-1.58897	-2.70201	-2.00366	-2.47101	-1.65355	-2.30784	-3.12149	-2.36883	-1.61891	-1.902	-3.37097	-2.38247	-1.95388	-2.16083	-1.91333	-3.04703	-2.80987	-2.93942	-2.73651	-1.88544	-4.69761	-1.24809	-3.07068	-3.16367	-1.54155	-0.169864	0.79439	0.662144	-0.250438
C9JNW5;C9JXB8;P83731	RPL24	Isoform of P83731, 60S ribosomal protein L24;Isoform of P83731, 60S ribosomal protein L24;60S ribosomal protein L24	-0.365654	-0.777488	-0.484291	-0.973622	-0.450802	-0.154886	-0.473525	-0.614893	-0.127425	0.00594515	-0.77986	0.120877	-0.173465	-0.458811	-0.297859	-0.416374	0.146078	-0.328737	-0.311966	-0.533304	0.187285	-0.217839	-0.0318566	-0.654921	-0.771254	-0.36437	-0.686208	-1.18103	-1.06545	-0.91621	-1.38902	-0.823502	-0.535665	0.0582528	0.0624701	-0.502669	-0.450146	-0.0331229	-0.208928	0.0117346	-0.416835	0.2438	0.292227	1.65276	1.67067	1.50872	1.34347
C9JQ41;H7C525;Q4VC31	CCDC58	Isoform of Q4VC31, Coiled-coil domain-containing protein 58;Isoform of Q4VC31, Coiled-coil domain-containing protein 58 (Fragment);Coiled-coil domain-containing protein 58	-0.379454	-0.877034	-0.0904704	1.21669	0.263103	0.357045	2.83607	2.02488	2.18454	-0.0675647	2.37677	0.20167	2.76796	2.35581	0.176593	-0.134218	1.77633	2.1011	-0.391425	0.35938	-0.395144	-0.460685	-0.643256	0.46611	-0.0291756	0.00755028	1.42588	0.15939	0.0859319	-0.33066	-0.341306	0.0868888	-0.514241	-3.081	-0.361972	-0.348293	2.50145	-1.36208	0.159071	-0.0417988	-3.62626	-1.02302	-0.456846	1.05238	1.06585	1.06775	0.947559
C9JRZ6	CHCHD3	Isoform of Q9NX63, MICOS complex subunit	-0.746182	-0.835511	-0.513155	-0.162479	0.627819	-0.562984	-0.85083	-0.0752737	-0.618856	-0.531961	-0.138899	0.268581	-0.0202437	-0.125064	-0.132026	0.0383726	-0.743005	-0.476003	-1.49563	0.221696	-0.280165	-0.677697	-0.802499	-0.0783317	-0.7157	-0.606758	-0.704412	-0.656877	-0.522369	-0.837456	-0.320406	-1.14123	-0.453822	-1.88794	-1.29709	-0.0581721	-1.16708	-1.38402	-1.0713	-1.18264	0.254294	-0.00473883	-1.08108	0.696451	1.44971	1.1283	1.17162
C9JW74;Q5EB52;Q5EB52-2	MEST	Isoform of Q5EB52, Mesoderm-specific transcript homolog protein;Mesoderm-specific transcript homolog protein;Isoform of Q5EB52, Isoform 2 of Mesoderm-specific transcript homolog protein	0.890844	-0.608168	-0.254413	-1.24848	1.33502	-4.89175	0.128991	0.184428	0.142298	0.360568	0.821834	0.61572	1.44179	-0.00206696	0.278021	0.230269	0.542911	-0.607058	0.393917	-0.291202	-0.146806	-0.480015	0.650709	1.45532	0.900241	-0.720777	0.454699	-0.010171	0.711341	0.163984	0.871115	0.209526	-0.24566	1.29264	0.255646	0.886512	0.25127	0.0432815	1.08426	0.0898156	0.119836	-0.0129363	0.255805
C9JXI5;Q66K66	TMEM198	Isoform of Q66K66, Transmembrane protein 198 (Fragment);Transmembrane protein 198	2.55782	2.616	2.99495	1.47362	4.45665	4.55654	2.68931	5.05809	2.01104	2.29139	1.97354	2.21394	2.50856	3.06696	2.61829	0.14511	3.1319	3.28758	3.9931	1.26942	3.42443	4.09046	3.40229	4.34789	4.6064	3.36607	2.82572	4.03169	1.63212	3.70534	4.83484	1.77657	3.25704	4.42976	3.28768	3.21283	2.85939	5.32923	2.64915	3.18113	2.48215	2.30367	3.02588
C9JZB0;Q9BT40;Q9BT40-2	INPP5K	Isoform of Q9BT40, Inositol polyphosphate 5-phosphatase K (Fragment);Inositol polyphosphate 5-phosphatase K;Isoform of Q9BT40, Isoform 2 of Inositol polyphosphate 5-phosphatase K	-0.28506	-0.58342	-0.453238	-0.598697	-0.556044	-1.02054	-0.447643	-0.598567	-0.292521	-0.255819	-0.377202	-0.770969	-0.60186	-1.0152	-1.9553	-0.696228	-0.767984	-1.06058	-1.03021	-1.08233	-1.04936	-0.904893	-0.966719	-0.106556	-0.380108	-1.04465	-0.838881	-0.559228	-0.698288	-0.708279	-0.467874	-0.48855	-0.694497	-0.933762	-1.13901	-0.665295	-1.01485	-1.77288	-0.687118	-1.72394	-0.911506	-1.83151	-1.71514	-2.24856	-2.11244	-2.21614	-2.48659
C9JZG9;C9JZY6;P62256	UBE2H	Isoform of P62256, Ubiquitin-conjugating enzyme E2 H (Fragment);Isoform of P62256, Ubiquitin-conjugating enzyme E2 H (Fragment);Ubiquitin-conjugating enzyme E2 H	-1.5901	-0.513849	-0.305258	-4.4655	-1.36743	-0.314551	-0.610455	-0.783776	-0.672828	-0.360768	-0.523101	-0.743863	-2.35769	-0.615867	-1.14384	-1.50554	-1.14552	-1.06393	0.104392	-1.36968	-1.42096	-1.23832	-0.572682	-0.71618	-0.512992	-1.00183	-0.0355031	-0.755211	-0.598917	-0.711176	-1.22779	-0.755967	-0.645614	-1.31543	-0.128852	-0.464963	-0.571213	-0.370547	-0.720219	-0.781789	-0.695237	-1.82524	-1.12465	-2.20422	-7.82218	-2.85241	-2.76052
C9JZR2;O60716;O60716-2;O60716-3;O60716-5	CTNND1	Isoform of O60716, Catenin delta-1;Catenin delta-1;Isoform of O60716, Isoform 1AB of Catenin delta-1;Isoform of O60716, Isoform 1AC of Catenin delta-1;Isoform of O60716, Isoform 1A of Catenin delta-1	-0.163048	-0.0250399	-0.289921	0.241114	-0.0300196	-0.200513	-0.075717	0.0839077	0.529541	-0.259392	0.72321	-0.0334053	-0.0618217	-0.169974	0.245224	0.677191	0.221985	0.0300437	0.0583093	0.136885	-0.355822	-0.0672007	0.462595	0.454131	0.748343	-0.298492	-0.118347	0.0234676	0.0781488	-0.0145743	0.500384	-0.00603373	-0.00931346	-0.125316	-0.272678	-0.35727	0.266646	-0.474727	-0.612434	-0.345999	-0.937362	-0.156672	-0.727275	1.37496	2.26875	2.32864	1.59648
D3DQV9;P78344	EIF4G2	Isoform of P78344, Eukaryotic translation initiation factor 4 gamma 2 (Fragment);Eukaryotic translation initiation factor 4 gamma 2	-2.51836	-2.19963	-1.86297	-2.39618	-1.69226	-1.75283	-1.90253	-1.4678	-1.40268	-2.05314	-0.87501	-2.4719	-2.14801	-1.89183	-1.4554	-1.27404	-2.04908	-2.56742	-0.676126	-2.31379	-1.8926	-1.8243	-1.57048	-2.39215	-2.03418	-1.56414	-1.60177	-1.87888	-1.63365	-1.13478	-1.36821	-2.14391	-1.62568	-3.77096	-1.02347	-1.68903	-1.4323	-1.52425	-2.70293	-1.07861	-0.584562	-2.4624	-1.2644	-0.902966	-2.80001	-1.61704	-1.8428
D3DX19;O00501	CLDN5	Isoform of O00501, Claudin;Claudin-5	0.504682	1.50703	1.17411	1.8251	1.76344	0.651766	1.57232	1.84923	1.21204	2.13395	1.1703	1.42946	1.94413	0.852089	1.64084	0.918047	1.98861	1.46989	1.32815	1.65374	1.221	1.43964	1.12877	2.30286	2.33874	1.43421	1.34215	1.32938	1.642	1.19753	2.11783	1.53729	1.48591	0.997188	1.30443	1.28045	0.662501	0.418725	1.04571	-0.503592	0.289988	-0.241039	-0.0964418	-1.72492	-1.49495	-1.59447	-1.62768
D3YTA9;F6U1T9;P63098	PPP3R1	Isoform of P63098, Calcineurin subunit B type 1;Isoform of P63098, Calcineurin subunit B type 1;Calcineurin subunit B type 1	-0.451781	0.645972	-0.53172	0.360018	-0.328284	0.428242	-0.073935	-0.0134704	-0.763352	1.05137	0.0557802	-0.541399	-0.43542	-0.383338	-0.849315	-0.357079	0.270739	-0.347078	0.0502769	-0.494375	-0.841633	-0.335148	-0.934776	-0.797744	-0.448677	-1.50962	-0.198465	0.255752	-0.493883	-0.357381	-0.398104	0.00143636	-0.168323	-5.28227	0.0873833	-0.476066	-0.274136	-3.37711	-0.404645	0.815678	0.934639	0.0736402	0.346165
D3YTB1;F8W727;P62910	RPL32	Isoform of P62910, 60S ribosomal protein L32 (Fragment);Isoform of P62910, 60S ribosomal protein L32;60S ribosomal protein L32	-0.156509	-0.293122	-0.0524904	0.00624179	-0.0559407	-0.00180367	-0.376214	-0.296754	-0.0936611	0.295809	-0.336122	-0.408876	0.212525	0.339876	0.122545	0.310079	0.0348288	0.128643	-0.104731	-0.236007	-0.161666	-0.372766	-0.197546	0.438916	0.219624	-0.0066538	-0.0925107	-0.312152	-0.256391	-0.236225	-0.917911	-0.0402286	-0.328606	0.157903	0.510684	0.50428	0.544149	0.147779	0.671523	0.563183	0.0521331	0.745903	0.177494	2.19097	2.20084	2.09174	1.72092
D3YTG3;Q7Z7G0	ABI3BP	Isoform of Q7Z7G0, Target of Nesh-SH3;Target of Nesh-SH3	0.179269	-0.587789	0.183887	-0.0180268	-2.13481	1.07649	-0.698971	-0.681228	0.322727	-0.826254	-1.06709	-0.108518	0.199031	0.515217	-1.30244	-1.19379	-3.91855	-0.868853	-0.509643	0.0349869	-1.19309	-0.408278	0.048323	-0.909015	-0.817938	-0.959153	-0.872509	0.110749	-0.74153	-0.873288	-0.536226	-0.273732	-0.672478	0.442383	-0.33748	-1.49	-0.421196	0.712863	-0.957056	1.01148	-0.672723	-1.25229	0.76752
D4Q8H0;Q9NYL2-2	MAP3K20	Isoform of Q9NYL2, Mitogen-activated protein kinase kinase kinase MLT;Isoform of Q9NYL2, Isoform 2 of Mitogen-activated protein kinase kinase kinase 20	-0.794971	0.0882625	-0.91728	-0.204552	-1.39819	0.276683	-0.268986	-0.366474	0.130331	0.411577	-0.280973	0.0582704	-0.54256	-0.768831	-0.774146	-0.762133	-1.58253	-0.39499	-0.400977	-0.80911	-0.63123	0.266877	-0.350886	-1.48982	-0.179319	-1.68687	-0.324406	-0.246734	-1.47032	-0.592125	-0.663503	-0.569164	0.00392936	-1.15686	-0.623718	-1.69308	-1.58371	-0.0138498	-1.83364	-1.15751	-4.35052	-3.11647	-0.0367797	-1.83712	-2.07456	-2.62168	-2.08089
D6RD17;P01591	JCHAIN	Isoform of P01591, Immunoglobulin J chain (Fragment);Immunoglobulin J chain	2.17405	2.59714	1.65427	1.28527	2.29656	1.17632	1.57368	1.37247	0.885735	1.43077	0.00694445	0.717798	1.87977	1.66895	0.14989	-0.376418	2.80303	2.87978	0.817478	1.84425	3.17003	3.87233	1.78377	0.301796	0.424952	0.966169	2.08561	0.496918	1.67818	1.79802	2.91531	1.35179	1.5076	1.69793	1.34176	0.78387	0.309344	1.97651	1.30882	2.11213	2.38025	1.10439	2.46283
D6RE79;Q14728	MFSD10	Isoform of Q14728, Major facilitator superfamily domain-containing protein 10;Major facilitator superfamily domain-containing protein 10	-1.55948	-3.65863	-1.69953	-2.86851	-1.5268	-2.91961	-2.60313	-2.15608	-2.34653	-2.17653	-2.98746	-2.89648	-1.77661	-5.33519	-2.28526	-3.13919	-3.60662	-1.90309	-2.5451	-2.26987	-2.57421	-1.86879	-2.03969	-2.44974	-3.12691	-2.48611	-2.77339	-2.70172	-2.87402	-1.64459	-2.10038	-3.53901	-1.87362	-3.9535	-2.55758	-2.31979	-1.71855	-1.83237	-1.26936	-2.59639	-2.06508	-1.53403	-1.82867
D6RER5;D6RGI3;Q9NVA2	SEPTIN11	Isoform of Q9NVA2, Septin-11;Isoform of Q9NVA2, Septin 11, isoform CRA_b;Septin-11	2.39916	1.80294	2.24571	2.19586	2.19626	2.2831	2.31696	2.43495	2.27292	2.09524	2.43911	2.37443	2.1926	2.39087	2.30344	2.43387	2.05298	1.66453	2.51933	2.46972	2.13156	2.4734	2.5111	2.21336	2.72784	2.00898	2.30084	2.39341	2.56592	2.3605	2.43282	2.07825	2.18019	1.68556	2.45001	2.13012	2.15009	1.43548	1.33941	1.94348	1.38072	1.19993	1.56631	1.23078	1.01541	1.10289	2.14824
D6REX3;O94979;O94979-2;O94979-3;O94979-8;O94979-9	SEC31A	Isoform of O94979, Protein transport protein Sec31A;Protein transport protein Sec31A;Isoform of O94979, Isoform 2 of Protein transport protein Sec31A;Isoform of O94979, Isoform 3 of Protein transport protein Sec31A;Isoform of O94979, Isoform 8 of Protein transport protein Sec31A;Isoform of O94979, Isoform 9 of Protein transport protein Sec31A	0.175787	-0.760538	0.260263	0.0237254	0.0436398	0.124372	0.150798	0.116308	-0.314253	-0.194827	0.389618	0.220526	0.124716	0.215732	0.211269	0.355845	-0.157502	-0.496504	0.855236	0.25827	-0.173686	0.215737	0.0907552	-0.0617001	0.381481	-0.112447	-0.0341395	0.201179	-0.153393	0.283429	0.0683187	-0.0578879	-0.0451371	-0.107303	0.772812	0.347695	0.399543	-0.302615	-0.165724	0.399681	-0.163745	-0.346392	-0.178784	2.48415	2.63148	2.56813	2.38474
D6RFF8;P46926	GNPDA1	Isoform of P46926, Glucosamine-6-phosphate isomerase (Fragment);Glucosamine-6-phosphate isomerase 1	0.170514	0.375256	-0.240698	-0.529013	-0.400082	-0.731947	-0.327562	-0.150153	-0.483622	-0.374731	-0.45166	-0.129134	-0.6881	-1.27138	-0.782128	-1.07488	0.700697	-0.414528	-0.0718868	-0.591324	0.170831	0.0751215	-0.60468	-0.979868	-1.29028	-1.47279	-0.404191	-0.568162	-0.296247	-0.881277	-0.878766	-0.573445	-0.481414	-0.425166	-0.121626	-1.25294	-0.082567	-0.225776	-0.691583	0.231692	-0.409001	-0.268177	0.0642657	-0.871264	-2.91494	-1.34424	-0.454298
D6RGG3;Q99715	COL12A1	Isoform of Q99715, Collagen alpha-1(XII) chain;Collagen alpha-1(XII) chain	1.00323	-1.23725	-0.989636	0.630365	-1.59342	2.51403	-0.500839	-0.456444	0.70239	-1.56214	-0.348364	-1.29752	-1.14988	0.444714	-0.0186662	0.137284	-1.92689	0.473214	0.505822	-1.21994	0.621515	-1.61764	0.712172	-1.23181	0.148531	-0.676189	-0.601419	0.0716945	-0.228081	-0.274639	-0.540037	-0.677269	-0.753111	0.78428	-1.77515	-1.10188	-1.143	-1.20694	-1.06073	0.817554	-1.45388	-2.54584	-0.553145	-0.562205	-0.334114	-1.83548	0.0911081
D6RJ90;Q9Y6G5	COMMD10	Isoform of Q9Y6G5, COMM domain containing 10, isoform CRA_b;COMM domain-containing protein 10	-4.35764	-7.20938	-1.3428	-0.693284	-1.92997	-4.5368	-0.981735	-1.31758	-0.386149	-1.95259	-1.16237	-0.981172	-1.0771	-0.308633	-2.38881	-1.41892	-1.6467	-1.61061	-0.94701	-1.22801	-1.00922	-1.42865	-1.1564	-1.89211	-1.66367	-4.55975	-1.70567	-1.40061	-1.60229	-1.54895	-1.99181	-1.65084	-1.40398	-2.26706	-1.18621	-2.01901	-1.79788	-2.54036	-0.647737	-2.17887	-0.285244	-3.47393	-0.99773	-1.01761	-0.464819	-0.589067	-1.00288
E5RFP0;Q8WVJ2	NUDCD2	Isoform of Q8WVJ2, NudC domain-containing protein 2;NudC domain-containing protein 2	-0.986585	-0.747499	-0.0863423	-0.638891	-0.513483	-0.513811	-0.386912	-0.743162	-1.1127	-0.530039	-0.840228	-0.99289	-1.28115	-0.25544	-1.33699	-0.592817	-1.25778	-1.35275	-0.501805	-0.583998	-0.802999	-0.196519	-0.859506	-1.43727	-0.438059	-0.977939	-0.808363	-0.400852	-1.00859	-0.618263	-0.671495	-0.946381	-0.714424	-1.62785	-0.454297	-0.723012	0.0339085	-0.61439	-1.06802	-0.359657	-0.291112	-1.59796	-0.622995	0.0636429	-0.469265	-0.282463	0.140696
E5RGX5;Q93045;Q93045-2	STMN2	Isoform of Q93045, Stathmin;Stathmin-2;Isoform of Q93045, Isoform 2 of Stathmin-2	2.11603	0.234278	-0.180543	0.506593	-0.226805	0.64747	-0.174722	0.0359465	1.5082	0.78853	-0.0101365	0.836434	-0.264845	1.13863	-0.243165	0.654792	-0.184973	-0.53685	1.26301	-0.0922394	0.649108	0.342354	0.817433	0.718305	0.483218	0.77989	0.928134	0.0966722	0.693376	-0.1556	-0.480841	-0.0549963	-0.630141	-0.0185	0.656289	-0.382727	0.0434687	0.329955	-0.469581	-0.472412	-1.00655	0.163871	-0.0957879	-0.803956	-1.10598	-1.30918	-0.359665
E5RHG8;Q15369	ELOC	Isoform of Q15369, Elongin-C (Fragment);Elongin-C	1.0715	0.811794	1.40642	1.14584	0.988646	1.06428	1.31343	1.05316	0.929896	1.34939	1.20807	1.34044	0.640569	1.11386	0.875246	1.03976	1.33463	0.837221	1.26574	1.07434	0.856064	0.803069	1.01935	0.888096	0.954876	1.22643	1.01464	0.952785	0.808477	0.939135	0.881433	0.737387	0.826166	0.514552	1.05935	1.18674	1.50583	0.530772	0.753535	0.504526	0.872296	0.0466821	0.499823	1.02239	0.67206	1.07175	0.984676
E5RHW4;O94905	ERLIN2	Isoform of O94905, Erlin-2 (Fragment);Erlin-2	0.618361	-0.514462	-0.011629	-0.287383	0.387752	-0.380891	-0.27329	-0.167386	0.10993	0.140932	0.583338	-0.150526	0.320021	-0.122328	0.262642	0.231416	-0.118698	-0.532929	-0.338117	-0.343786	-0.166232	-0.0479487	0.358051	0.336147	0.211645	-0.265861	-0.377899	0.208286	0.289484	0.348174	0.460935	-0.140766	0.0877532	-1.98604	-0.862348	0.241295	0.129507	-0.0403637	0.49364	-0.0508616	0.509472	1.52343	0.0728728	1.09087	1.47902	1.38686	0.926553
E5RIW3;E5RJD8;O75347	TBCA	Isoform of O75347, Tubulin-specific chaperone A;Isoform of O75347, Tubulin-specific chaperone A;Tubulin-specific chaperone A	-0.303031	-0.0139673	0.702635	0.290869	0.0730886	0.527698	0.625747	0.370896	0.236128	0.56877	0.0720417	0.3929	-0.133317	0.63535	0.200205	0.280531	-0.0382234	-0.0621833	0.568331	0.356875	0.266013	0.397012	-0.160001	-0.551362	-0.391677	0.770636	0.27181	0.0761676	0.0692309	0.366456	0.112834	-0.012417	0.378784	-0.239975	-0.0425715	0.381548	0.679814	0.245969	-0.219496	0.268965	-0.493981	-0.189631	0.122642	1.73238	0.539372	1.15506	1.33826
E5RJ86;Q9NVT9	ARMC1	Isoform of Q9NVT9, Armadillo repeat-containing protein 1 (Fragment);Armadillo repeat-containing protein 1	-2.21368	-1.67106	-2.27175	-1.54343	-1.63066	3.37975	-2.34535	3.44825	-1.19776	-1.23048	-1.6696	-2.01299	-1.85415	-1.52386	-0.566468	-1.55987	-2.3258	-3.71328	-7.27557	-1.71967	-1.78008	-0.389361	-3.61644	-2.36908	-1.94848	-4.05767	-2.61551	-1.61517	-2.77999	3.35495	-2.03557	-4.24045	-0.106343	-5.09122	-2.39249	0.800933	2.45434	3.36512	4.79894	4.15269	-5.47214	-0.542148	3.19315	-2.12384	-1.91987	-1.12271	-2.23029
E7EM64;Q7L5N1	COPS6	Isoform of Q7L5N1, COP9 signalosome complex subunit 6;COP9 signalosome complex subunit 6	-0.410664	0.424268	0.509423	0.782524	-0.156537	0.329957	0.548803	-0.433406	-0.549393	-0.267657	-0.53893	0.213262	-0.345101	-0.514552	-0.299677	-0.706912	1.01451	0.575682	-0.112087	-0.613002	-0.512591	1.07687	-0.96473	-0.171401	-0.495032	-0.00449431	0.325971	0.161705	-0.499969	-0.568576	0.364393	0.601354	0.312801	-4.13225	-0.014683	-0.687328	-0.309823	0.193348	0.719506	1.02202	0.182013	0.0964245	0.559854	-0.772592	-1.12921	-1.00959	-1.11679
E7EMN6;P41236	PPP1R2	Isoform of P41236, Protein phosphatase inhibitor 2 (Fragment);Protein phosphatase inhibitor 2	-1.26139	-9.1222	-1.91945	-1.48979	-2.05931	-0.966263	-1.76977	-1.40245	-1.62781	-0.989093	-1.70969	-1.37408	-2.01099	-1.55904	-2.63151	-1.53605	-1.48917	-1.998	-1.61842	-1.65239	-0.979714	-1.50644	-2.09702	-1.79527	-2.46829	-1.90765	-1.39899	-1.28303	-1.12664	-2.67678	-1.95665	-1.50285	-1.13035	-4.23841	-1.57108	-2.25899	-2.21284	-1.07363	-1.37912	-1.25484	-3.01664	-2.2936	-1.28294
E7EPN9;Q9Y520;Q9Y520-4;Q9Y520-5;Q9Y520-7	PRRC2C	Isoform of Q9Y520, Protein PRRC2C;Protein PRRC2C;Isoform of Q9Y520, Isoform 4 of Protein PRRC2C;Isoform of Q9Y520, Isoform 5 of Protein PRRC2C;Isoform of Q9Y520, Isoform 7 of Protein PRRC2C	-1.03851	-1.57211	-1.46275	0.325223	-1.26384	-1.76706	-1.44582	0.458281	0.325	0.284067	0.875127	-1.72353	0.555233	0.426212	1.2119	1.2748	-1.21914	0.857062	0.0655116	1.07226	-0.868236	-1.34669	-0.81486	-1.10771	0.00989765	-0.89298	-1.10574	-0.857924	-0.0772096	0.219354	-1.25913	-0.901501	-1.15685	-1.35946	0.101082	0.658984	-1.38419	-1.773	-3.39442	-0.834741	-1.82437	-1.91779	-1.9776	-2.59199	-1.769	-2.06351	-2.49311
E7EPS8;P28827;P28827-2	PTPRM	Isoform of P28827, Receptor-type tyrosine-protein phosphatase mu;Receptor-type tyrosine-protein phosphatase mu;Isoform of P28827, Isoform 2 of Receptor-type tyrosine-protein phosphatase mu	-1.59074	-0.685481	-1.3635	-1.16225	-1.14267	-0.834127	-0.730032	-0.939369	-0.983116	-0.679402	-0.596051	-1.35293	-1.00013	-1.22368	-0.910408	-1.00495	-2.28646	-0.0777842	-0.692759	-0.969724	-1.6734	-0.949775	-1.238	-0.576811	-0.531049	-0.636107	-1.53832	-1.70232	-1.06332	-1.46485	-0.979345	-1.21257	-0.65789	-3.92657	-1.57543	-0.866359	-0.903838	-2.08634	-0.804853	-4.1105	-0.653315	-2.03454	-3.32837
E7EPT4;P19404	NDUFV2	Isoform of P19404, NADH dehydrogenase [ubiquinone] flavoprotein 2, mitochondrial;NADH dehydrogenase [ubiquinone] flavoprotein 2, mitochondrial	-0.335578	-0.537903	0.299935	-0.0672409	1.1479	-2.21514	0.330806	0.905543	0.11014	0.157292	0.937563	0.227359	0.9438	0.00361928	0.681016	0.840233	0.360919	0.531665	-4.41991	0.958879	0.924802	0.12383	0.31657	0.666273	-0.232561	0.846226	0.49144	-0.313623	-0.128521	0.0927162	0.236478	-0.450847	0.433694	-0.533252	0.546695	0.350789	-0.00022809	-0.235643	-0.611052	-0.54242	-0.356761	0.5941	0.348027	2.13988	2.64974	3.05134	2.16407
E7EPV7;P37840;P37840-2	SNCA	Isoform of P37840, Alpha-synuclein;Alpha-synuclein;Isoform of P37840, Isoform 2-4 of Alpha-synuclein	0.281921	-4.1374	-0.971536	-1.08849	-1.07064	-1.16971	-0.735406	-1.70684	-5.00918	-1.5798	-1.65563	-0.580781	-2.00546	-0.554945	-1.30547	-1.35358	0.473383	-4.24445	-0.828363	-0.353526	-0.487153	-1.99004	-5.19669	-0.435298	-0.585966	0.260716	-0.517545	-1.30684	-0.916601	-0.992424	-1.99373	-0.411264	-1.13651	-0.246418	-1.94342	-0.995006	-1.78507	-0.97119	-0.958684	-4.0971	-4.2244	-1.3009	-4.00463	-1.83974	-3.21708	-3.22927	-2.05176
E7EQB2;E7ER44;P02788	LTF	Isoform of P02788, Lactotransferrin (Fragment);Isoform of P02788, Lactotransferrin;Lactotransferrin	2.59987	0.570014	3.18032	1.45883	0.884913	1.54245	4.27215	0.641361	1.24456	-0.0590394	-0.511235	0.103772	2.10989	3.26179	0.306914	0.68074	3.21229	1.23311	4.33363	1.29345	2.07232	-0.230998	0.906882	3.85083	1.27475	5.28114	-1.6565	2.88993	5.61768	-0.343327	0.0826038	5.07255	2.42826	1.97335	0.043751	-0.241676	-2.36289	1.16694	1.67096	2.50452	-1.2116	-0.750994	-0.672766	3.96311	1.39526	2.70424	3.68445
E7EQR4;P15311	EZR	Isoform of P15311, Ezrin;Ezrin	-0.592069	-1.12836	0.364108	-1.20124	-0.622844	-0.030634	-0.242678	0.186045	-0.575668	-1.49423	-0.489774	-0.843571	-0.267749	-0.0523512	-0.170362	-0.771875	-1.37189	-1.46732	-0.330713	-0.500377	-0.222288	-0.0453299	-0.671394	-1.27562	-0.585997	-1.31297	-0.640203	-0.656656	-1.41229	-0.246625	-0.711015	-0.864274	-0.81975	-1.45689	1.34995	-0.619792	0.313255	-1.04655	-1.61502	-0.537514	-4.10543	-0.520338	-1.22293	1.61916	0.88862	1.04327	1.49503
E7EQT4	ACIN1	Isoform of Q9UKV3, Apoptotic chromatin condensation inducer in the nucleus	2.10859	3.46751	2.42043	2.13895	1.83205	2.02418	2.92531	1.84289	2.39339	4.44371	1.95071	3.39218	1.54505	0.933562	1.68502	0.172314	4.34521	4.81318	1.81002	1.53359	2.53701	3.0491	2.15844	1.70435	2.15188	0.617854	3.68517	2.59064	0.354896	2.60207	2.74876	2.67244	2.01558	3.09499	1.8953	1.51418	2.10215	4.26998	2.92932	2.24695	-0.540881	2.19886	3.94335	-1.71829	-1.60864	-1.86307	-0.843624
E7ESA6;H0YBP1;Q05397;Q05397-7	PTK2	Isoform of Q05397, Focal adhesion kinase 1;Isoform of Q05397, Focal adhesion kinase 1 (Fragment);Focal adhesion kinase 1;Isoform of Q05397, Isoform 7 of Focal adhesion kinase 1	-5.02108	0.0444402	-0.192946	1.10606	-0.536673	1.02261	0.655528	-0.278557	0.458115	-0.718648	-0.526636	0.000218861	-0.0260337	0.803345	-0.580928	-0.494521	-0.347021	-5.16116	-0.355221	-0.0144439	-0.170651	0.651874	-0.222755	0.235674	0.359382	-3.94925	0.526965	0.444492	0.236381	0.160645	-0.176871	0.0119163	0.77461	0.763656	-0.533566	0.253134	0.166052	-0.039872	-3.52004	-0.0755277	-3.43241	0.379765	0.321	-0.0774365	-0.894272	-0.866577	-0.466534
E7ESC6;Q9UIA9	XPO7	Isoform of Q9UIA9, Exportin-7;Exportin-7	-1.50412	-2.09829	-1.62717	-0.63196	-1.67312	-2.21363	-0.652354	-1.83883	-1.96346	-0.349475	-1.92534	-2.23228	-1.78256	-1.72765	-1.65586	-1.65487	-0.953327	-0.087699	1.09692	-1.74734	-2.49367	-1.63241	-1.87128	-2.31398	-2.03651	0.230757	-1.00712	-1.82253	-1.7619	-1.88076	-1.74067	-2.37134	-0.130167	1.04717	-1.37233	-1.44711	-1.18532	-0.530035	-0.547239	-0.737796	-0.80349	0.0598972	-0.367217	-1.49565	-2.11082	-1.79027	-1.25961
E7ESK6;E9PBI9;P34741	SDC2	Isoform of P34741, Syndecan;Isoform of P34741, Syndecan;Syndecan-2	-1.52825	-1.12992	-0.794068	-1.11348	-1.81435	0.301741	-1.19173	-1.61526	-1.48606	-1.23487	-2.09547	-0.856798	-1.85174	-0.986942	-1.44949	-1.52623	-1.27714	-1.74756	-1.11197	-1.70027	-1.26348	-6.32949	-1.65925	-1.03227	-0.993735	-1.65171	-1.0202	-0.740679	-2.01421	-1.58812	-1.50967	-0.816763	-1.45486	-0.3481	-2.22711	-1.54347	-1.66137	-1.45553	-2.41295	-1.32151	-2.17123	-2.34984	-1.82877	-2.31496	-1.87825	-2.03046	-0.94043
E7ETB3;Q9ULA0	DNPEP	Isoform of Q9ULA0, Aspartyl aminopeptidase;Aspartyl aminopeptidase	-1.01452	-1.28316	-0.762403	-0.768066	-0.642775	-0.735089	-1.03059	-0.769418	-1.15978	-0.708575	-0.67914	-0.593303	-0.304778	-0.532924	-0.50092	-0.0848094	-0.837907	-1.43208	-0.396489	-0.274352	-0.565513	-0.49188	-0.322851	-0.879199	-0.19518	-1.03973	-0.54986	-0.904542	-0.437281	-0.450821	-0.288794	-0.315391	-0.320613	-0.923148	-0.426925	-1.20787	-0.633242	-1.04938	-0.831698	-0.333918	-0.780759	-0.831185	-0.554733	1.09003	0.707504	1.37238	0.993827
E7ETH0;G3XAM2;P05156	CFI	Isoform of P05156, Complement factor I;Isoform of P05156, Complement factor I;Complement factor I	-0.496365	-0.114117	0.382855	-1.66407	-0.776864	-1.07944	0.224441	-1.29851	-0.430001	-0.928213	-0.374586	0.343608	-1.24615	-0.826912	-1.72862	-2.76031	0.332045	0.0229219	-1.02334	-0.498866	-0.993965	0.484758	-0.771075	-0.738896	-0.524622	-0.94201	-0.174353	-0.655291	-0.687078	-1.26356	-0.305881	0.209954	-1.60209	-0.646584	-1.71515	-0.70935	-1.51384	0.26684	-1.5942	-0.745386	-0.955336	-0.427322	-0.881376	-1.98328	-0.810984	-1.10788	-2.89499
E7ETZ4;Q9Y6E2	BZW2	Isoform of Q9Y6E2, Basic leucine zipper and W2 domain-containing protein 2 (Fragment);Basic leucine zipper and W2 domain-containing protein 2	-5.29847	-2.67902	-0.955952	-2.0089	-2.26987	-2.19073	-1.40643	-1.72377	-1.40732	-1.78974	-0.221823	-1.03197	-1.62111	-1.93898	-1.94061	-1.91828	-1.82653	-2.45837	-1.24434	-2.00808	-2.4735	-1.65152	-1.91749	-2.0072	-1.55944	0.590851	-2.10336	-1.19052	-1.28255	-2.08312	-2.11379	-1.05575	-2.19022	-3.07579	-1.41958	-2.24626	-1.83408	-0.763115	-3.4868	-0.0282458	-2.09719	-3.19761	-2.63718	-0.330796	-0.821701	-0.882404	-1.17354
E7EU05;P16671	CD36	Isoform of P16671, Platelet glycoprotein 4 (Fragment);Platelet glycoprotein 4	3.75258	3.01266	3.6785	2.21504	4.19226	1.247	3.37451	3.46617	2.80482	3.58152	3.61904	2.92431	4.20659	2.96618	3.51686	3.52958	2.69244	2.89449	2.82519	3.30884	3.03908	3.5558	2.8884	3.68405	3.97643	3.87803	2.57279	3.0862	3.68418	3.93485	4.40462	2.99654	3.85738	2.1662	1.55481	4.37199	3.47838	1.93102	3.98152	1.15477	3.01501	4.04412	1.98956	-0.767595	-0.124763	0.166822	-0.736558
E7EU96;P68400	CSNK2A1	Isoform of P68400, Casein kinase II subunit alpha;Casein kinase II subunit alpha	-0.705359	-1.33958	-1.38984	-1.2373	-1.17836	-0.914182	-1.27266	-1.11864	-0.693439	-1.30719	-0.470929	-1.08119	-0.903114	-1.08327	-1.17927	-0.756076	-1.40571	-1.52179	-0.819815	-1.20601	-1.45532	-1.72318	-1.11259	-0.55105	-0.567499	-1.43256	-1.07286	-0.698474	-1.38318	-1.20642	-1.25697	-1.06409	-1.08823	-1.76087	-0.993763	-1.01006	-1.17289	-1.73844	-1.3317	-2.18409	-1.79593	-2.13293	-8.29193	-0.918545	-0.472676	-0.729571	-0.794372
E7EV01;O15484	CAPN5	Isoform of O15484, Calpain-5;Calpain-5	-3.7059	-0.668955	-1.96211	-1.58524	-4.79695	-1.39669	0.0328822	-1.18624	-0.256622	-0.393791	-1.72861	-1.79609	-1.22371	-1.24939	-2.19396	-2.21709	-5.31325	-4.01585	-1.14115	-2.07149	-0.962252	-1.71379	-1.7654	-1.45402	-5.15315	-1.76898	-1.28048	-1.57282	-2.09306	-2.79623	-1.62458	-1.61109	-1.04893	-3.28719	-1.41252	-4.93623	-1.16644	-0.349108	0.400448	-1.11512	-2.29389	-1.4085	-0.111341	-1.92368	-1.76339	-1.11531	-1.05649
E7EVW7;P14317	HCLS1	Isoform of P14317, Hematopoietic lineage cell-specific protein;Hematopoietic lineage cell-specific protein	1.32561	-0.312188	0.611119	-0.361829	0.570957	-0.423375	0.696025	1.20741	-0.080333	0.510668	0.799172	-0.310958	0.943716	-0.613138	0.460031	0.0193904	0.585054	0.958997	1.4118	-0.0275645	0.868991	0.794312	0.526212	0.70384	0.312661	0.888687	0.622562	0.252202	0.635313	1.1759	-0.0526425	0.573859	-0.019237	1.02116	1.88652	0.127432	1.44131	0.181223	-0.163652	0.589994	0.424012	0.454017	1.2596	0.335518	0.0558286	-0.0432655	0.28562
E7EWH8;F6UJY1;J9JIE9;Q5T013	HYI	Isoform of Q5T013, Putative hydroxypyruvate isomerase;Isoform of Q5T013, Putative hydroxypyruvate isomerase;Isoform of Q5T013, Putative hydroxypyruvate isomerase (Fragment);Putative hydroxypyruvate isomerase	-0.232739	-0.43152	-0.646281	0.64778	-0.236935	-0.179453	0.182958	0.166249	-0.399172	-0.770733	-0.517969	0.81739	-1.48695	-0.289992	-0.637971	0.414874	-0.612874	-3.35784	-0.42732	0.236536	-0.589551	0.100178	-0.456684	-1.80401	-0.00762829	-0.048981	-0.37688	-0.127441	-0.118254	-0.458626	-0.0680029	-0.494513	-0.433103	-0.764621	-0.554234	-1.13611	-0.970392	-1.03759	-0.89548	0.443325	-0.614032	-4.22537	-0.585988	0.222528	-1.48101	-1.33695	-0.99717
E7EX17;P23588	EIF4B	Isoform of P23588, Eukaryotic translation initiation factor 4B;Eukaryotic translation initiation factor 4B	-0.844782	-0.671522	-0.202429	-0.0527717	-0.548179	-0.414803	-0.28928	-0.128747	-0.372598	-0.222362	0.0916568	-0.0059997	-0.72755	-0.519298	-0.562792	-0.267672	-0.668841	-0.773159	-0.00231717	-0.36132	-0.669079	-0.565479	-0.451159	-1.01162	-0.281173	-0.857644	-0.460296	-0.337159	-0.859636	-0.356289	-0.642185	-0.436788	-0.770604	-1.08364	0.110364	-0.196525	-0.122041	-0.989246	-1.00981	-1.05647	-0.891986	-2.05892	-0.940226	1.34754	1.64838	1.61665	1.47048
E9PAV3	NACA	Nascent polypeptide-associated complex subunit alpha, muscle-specific form	0.573635	1.79846	1.36263	1.46959	1.16364	0.594035	1.34162	1.13896	0.88928	1.1068	1.96156	1.52976	1.14471	1.30893	1.62462	1.53419	1.55939	1.07701	1.65968	1.10946	0.718768	1.20504	1.30101	0.985752	1.22823	1.43778	1.20478	1.27787	1.23257	1.6214	1.44224	1.14382	1.57925	1.44616	1.78134	1.62125	1.92469	1.19382	1.18816	1.45461	1.15033	1.45158	0.883719	2.04606	2.16203	2.23226	2.26651
E9PB61	ALYREF	Isoform of Q86V81, THO complex subunit 4	-0.537359	0.152814	0.808749	0.835987	-0.155368	0.706418	0.451059	1.26205	0.905689	0.484763	0.730786	0.0025408	0.346554	-0.198733	0.660112	0.765646	0.720208	0.165414	0.837061	0.524998	0.840817	0.46592	1.14522	0.372851	0.585713	0.269907	0.604946	0.405136	0.581891	0.0119096	-0.138136	0.715866	0.179393	0.187793	1.39298	-0.426844	0.584299	0.00165333	-0.430805	0.234336	-0.23327	-0.45835	-0.237625	1.15263	0.688268	0.928889	1.2216
E9PCT3;P51636	CAV2	Isoform of P51636, Caveolin;Caveolin-2	3.43114	3.62322	3.55014	4.08779	3.74399	4.36043	3.72166	4.28557	4.03796	3.86606	3.88576	4.30441	4.06404	3.61033	3.65807	3.95426	3.74601	3.74067	3.7209	3.56673	4.04188	3.79598	3.53209	4.46341	4.47319	3.4993	3.68191	3.75158	3.83564	3.2837	4.65359	3.86259	4.08671	3.50176	3.62731	4.03906	3.91453	3.07864	3.5523	3.03121	3.73659	2.76898	3.17517	-2.1863	-0.281769	-0.221333	0.518894
E9PDR0;P05166	PCCB	Isoform of P05166, Propionyl-CoA carboxylase beta chain, mitochondrial;Propionyl-CoA carboxylase beta chain, mitochondrial	1.34076	2.14606	1.93494	3.0952	3.5811	1.44017	1.72997	2.52129	1.58291	2.19341	2.23517	1.02775	2.48361	1.55464	2.57552	3.38534	2.12763	2.32799	1.0913	3.22353	2.42098	2.47498	1.44079	2.50322	2.29933	2.52674	1.63094	1.707	2.22891	2.09996	2.38261	2.11599	2.40569	1.86795	1.76072	2.31417	1.56036	1.28203	2.1918	1.60084	1.67271	2.15346	1.48549	4.42988	4.21056	4.14727	3.76095
E9PEP6;O14786	NRP1	Isoform of O14786, Neuropilin;Neuropilin-1	0.676821	0.592026	0.946395	0.920809	1.23037	0.2327	0.725785	1.31504	0.939504	1.02378	2.01749	0.942614	1.08954	0.879702	1.38756	1.75268	0.954156	0.241839	0.764461	1.17486	0.961039	0.992858	0.841038	1.73326	1.70757	0.346993	1.18149	1.04221	1.00798	1.0901	1.38081	1.14773	1.00424	0.498414	0.723605	1.4265	0.643224	0.191652	0.904687	0.770022	0.469843	0.682595	1.19578	-0.600384	0.106141	-0.67754	-0.363559
E9PF10;O75694;O75694-2	NUP155	Isoform of O75694, Nuclear pore complex protein Nup155;Nuclear pore complex protein Nup155;Isoform of O75694, Isoform 2 of Nuclear pore complex protein Nup155	-1.10044	-1.62221	-1.48379	-1.368	-1.35736	-1.33955	-1.63183	-1.06785	-1.24722	-0.998009	-1.29467	-1.61176	-1.27332	-1.47439	-0.8586	-1.40363	-1.35188	-1.70627	-1.40494	-1.42308	-1.3606	-1.30775	-1.42007	-1.04567	-1.10092	-1.61683	-1.59431	-1.401	-1.66227	-1.18017	-2.08566	-1.23689	-1.35429	-1.7593	-1.28888	-1.04465	-1.27634	-1.71427	-1.71645	-1.6321	-2.849	-1.55563	-1.19907	-0.682992	-0.0120508	-0.0497384	-0.417748
E9PF19;Q9Y4P3	TBL2	Isoform of Q9Y4P3, Transducin beta-like protein 2;Transducin beta-like protein 2	-2.03719	-7.17478	-1.80418	-2.12228	-2.10784	-2.86017	-4.40173	-1.92842	-1.63789	-2.02519	-2.31872	-2.44308	-1.86313	-2.26817	-2.48065	-1.79	-1.70413	-3.78713	-1.75742	-2.26763	-4.96964	-2.0073	-1.88333	-1.37618	-1.99191	-2.48713	-1.89322	-1.75315	-2.54067	-2.02934	-2.63119	-1.89306	-2.82348	-2.76052	-1.76774	-1.32506	-1.1379	-1.85683	-1.75002	-1.90859	-1.42719	-2.06718	-1.78621	0.323686	0.486611	0.499974	-0.18382
E9PFR3;Q14738	PPP2R5D	Isoform of Q14738, Serine/threonine-protein phosphatase 2A 56 kDa regulatory subunit;Serine/threonine-protein phosphatase 2A 56 kDa regulatory subunit delta isoform	-1.29013	-0.872752	-1.04082	-1.76344	-1.01968	-0.539918	-2.40039	-1.1909	-1.49984	-1.18245	-1.50223	-4.27394	-1.50487	-0.97381	-1.39699	-0.856963	-2.73024	-5.45102	-0.927517	-0.80679	-2.01599	-1.1542	-1.427	-2.04124	-1.23935	-0.991108	-0.829113	-0.968405	-1.20349	-1.32093	-0.616861	-1.26039	-1.20269	-0.852586	-0.6824	-1.2671	-0.647966	-1.03271	-1.6418	-0.808144	-3.61513	-3.07127	-0.768054	-2.97963	-0.95117	-5.63434	0.109784
E9PGT1;Q15631	TSN	Isoform of Q15631, Translin;Translin	1.25031	1.07661	1.22046	1.4531	0.807431	1.23937	1.39819	1.57967	1.43361	1.26948	1.48888	1.501	0.943071	1.52509	1.15061	1.33336	1.27689	0.676991	1.44673	1.33215	1.3171	1.58754	1.59072	0.750029	1.41626	1.10306	1.3208	1.55124	1.43291	1.21435	1.1378	1.25462	1.39355	0.699445	1.76372	0.759722	1.12504	1.29387	1.01501	0.70599	1.1526	-0.10055	1.43958	1.31127	0.472688	1.12599	1.7717
E9PH64;Q9Y6M9	NDUFB9	Isoform of Q9Y6M9, NADH dehydrogenase [ubiquinone] 1 beta subcomplex subunit 9;NADH dehydrogenase [ubiquinone] 1 beta subcomplex subunit 9	0.331488	0.779767	0.88627	1.73188	1.77796	0.583915	1.46802	0.990312	0.816881	0.541904	1.468	0.818905	1.11051	0.597096	1.13197	1.71349	0.757495	1.06199	0.496093	1.68091	1.47258	0.671977	0.516035	1.40046	1.11052	0.717333	1.0226	0.461148	0.309738	0.380091	1.44115	0.515593	0.948278	0.543725	0.771016	0.562005	-0.213259	-0.0400283	0.0321449	-1.10034	-0.429819	-0.0750776	-0.00933992	0.354014	1.58069	0.984586	0.908502
E9PHI4;O94901-9	SUN1	Isoform of O94901, SUN domain-containing protein 1;Isoform of O94901, Isoform 9 of SUN domain-containing protein 1	-1.15134	-0.192859	-1.12922	-0.969691	-1.61117	-0.686432	-0.927204	-1.32778	-0.474632	-0.440217	-1.92373	-1.4708	-1.31409	-1.23215	-1.69318	-1.26883	-0.99738	-4.46155	-0.601167	-1.32105	-0.933668	-1.86126	-0.760392	-1.33809	-0.0798226	-0.815063	-1.22798	-1.33907	-0.461866	-2.37764	-1.49127	-0.829154	-0.77756	0.149649	-0.706711	-1.6111	-1.83026	-1.17186	-0.765274	-0.693431	-0.523029	-1.13814	-0.484173	2.22257	2.85874	3.17593	2.40835
E9PHK0;P05452	CLEC3B	Isoform of P05452, Tetranectin;Tetranectin	0.217075	0.693717	1.14842	0.392584	-0.184108	1.64752	0.32638	0.803335	0.691621	0.778229	0.334634	1.32906	0.012745	1.1688	-0.0535245	0.128753	-0.0633303	0.424419	0.228235	0.926957	1.03327	1.06558	0.624293	0.122923	0.519116	-1.23182	1.29906	0.641335	1.1615	1.23502	1.0505	0.664221	0.536733	0.821408	0.115154	0.462766	0.435629	0.948594	0.443745	0.0515546	-1.53971	-1.61892	0.240049
E9PHV6;P23497;P23497-2;P23497-3;P23497-4;P23497-5;P23497-6;P23497-7	SP100	Isoform of P23497, Nuclear autoantigen Sp-100;Nuclear autoantigen Sp-100;Isoform of P23497, Isoform Sp100-A of Nuclear autoantigen Sp-100;Isoform of P23497, Isoform Sp100-B of Nuclear autoantigen Sp-100;Isoform of P23497, Isoform Sp100-C of Nuclear autoantigen Sp-100;Isoform of P23497, Isoform SpAlt-C of Nuclear autoantigen Sp-100;Isoform of P23497, Isoform 6 of Nuclear autoantigen Sp-100;Isoform…	-0.458751	-1.63534	-0.799109	-1.28311	-0.915716	-1.10188	-1.30126	-0.29516	-0.33195	-0.900312	-0.686602	-1.23329	-0.518442	-1.20822	-0.939303	-0.361135	-0.551172	-1.66099	-1.00821	-0.828262	-0.7322	-0.477	-0.728526	-0.638037	-0.693412	-1.6945	-0.855887	-0.689719	-0.767187	-0.551689	-1.23422	-0.799797	-0.99603	-1.48222	-0.104885	-0.82329	-0.431364	-1.35428	-1.69579	-1.06106	-2.01528	-1.04721	-1.40608	-0.937584	-0.0947808	-0.0473576	-1.53959
E9PIM6;E9PNQ8;P04216	THY1	Isoform of P04216, Thy-1 membrane glycoprotein (Fragment);Isoform of P04216, Thy-1 membrane glycoprotein (Fragment);Thy-1 membrane glycoprotein	3.36554	2.01765	1.87874	2.32699	1.68985	3.06223	3.07957	2.3855	2.64513	1.87505	2.74519	2.46751	2.1211	3.46904	2.32625	2.85133	1.49596	2.42962	4.18471	2.18897	2.20185	2.67202	3.0476	1.89646	2.32445	2.00028	2.31792	2.15771	3.42821	1.95245	2.19749	2.3311	1.96743	2.81604	2.99209	1.79326	2.03511	1.95796	1.27533	3.30467	2.08431	1.59247	2.6398	0.150332	0.786211	-0.241365	1.52063
E9PJE4;Q9GZQ3	COMMD5	Isoform of Q9GZQ3, COMM domain-containing protein 5 (Fragment);COMM domain-containing protein 5	-0.856055	-4.01678	-1.17128	-0.874459	-1.21878	-1.09231	-1.15001	-1.36782	-1.8651	-1.21665	-1.56682	-1.32233	-1.91609	-0.896442	-0.607495	-1.60078	-1.02993	-4.72282	-0.433946	-0.904766	-1.08134	-0.959697	-1.388	-1.32181	-1.26446	-2.55039	-0.7557	-1.49041	-1.2462	-1.65354	-0.805946	-1.45738	-0.923187	-1.3144	-0.855732	-1.39786	-1.44586	-3.41188	-3.27136	-5.62451	-2.98838	-3.44863	-3.46612	-1.6085	-2.04049	-1.8043	-1.86467
E9PKF6;H7BXH2;Q5H9R7;Q5H9R7-2;Q5H9R7-5;Q5H9R7-6	PPP6R3	Isoform of Q5H9R7, Serine/threonine-protein phosphatase 6 regulatory subunit 3;Isoform of Q5H9R7, Serine/threonine-protein phosphatase 6 regulatory subunit 3;Serine/threonine-protein phosphatase 6 regulatory subunit 3;Isoform of Q5H9R7, Isoform 2 of Serine/threonine-protein phosphatase 6 regulatory subunit 3;Isoform of Q5H9R7, Isoform 5 of Serine/threonine-protein phosphatase 6 regulatory subunit…	-2.49777	-4.82269	-2.68231	-2.1685	-2.33707	-2.16548	-2.26786	-2.06313	-2.98949	-1.66348	-2.76055	-2.79615	-2.20901	-3.56508	-2.40243	-2.31976	-2.64465	-5.71915	-2.56506	-2.36824	-3.03157	-3.00702	-2.58824	-3.13646	-2.20237	-2.31566	-2.7668	-2.28056	-2.07038	-2.51095	-3.46878	-2.89399	-2.29685	-4.81107	-2.15965	-2.33935	-2.02898	-4.75779	-5.26602	-3.80626	-3.31151	-7.08939	-3.44895	-2.61425	-5.14411	-7.07595	-3.05038
E9PKP7;P17480;P17480-2	UBTF	Isoform of P17480, Nucleolar transcription factor 1;Nucleolar transcription factor 1;Isoform of P17480, Isoform UBF2 of Nucleolar transcription factor 1	-2.10893	-1.64475	-2.6461	-2.03754	-2.18289	-1.53271	-4.50646	-1.63604	-1.52987	-2.76701	-1.59507	-1.57292	-1.41921	-1.65659	-1.36903	-0.946407	-1.31029	-1.67924	-1.73007	-1.44207	-1.20961	-1.64871	-1.39475	-1.85448	-1.51564	-2.26412	-1.66724	-1.61485	-2.04968	-2.11058	-1.88501	-1.80091	-2.26121	-1.58028	-0.534788	-2.1248	-1.6789	-4.29929	-3.70452	-2.34514	-3.21945	-5.26546	-3.69774	-2.07507	-1.47802	-1.7447	-1.31345
E9PKY4;Q03167;Q03167-2	TGFBR3	Isoform of Q03167, Transforming growth factor beta receptor type 3;Transforming growth factor beta receptor type 3;Isoform of Q03167, Isoform 2 of Transforming growth factor beta receptor type 3	-1.49257	-1.30857	-0.986161	-0.579639	-1.49067	-1.48743	-0.860025	-0.972417	-0.519872	0.289239	-0.805237	-1.13555	-1.00963	-1.51803	-1.34937	-1.52806	-0.513711	-1.34923	-1.49727	-1.05605	-1.11236	-1.40194	-1.13233	-0.151982	-0.131474	-5.62409	-1.08606	-0.812353	-1.35145	-0.713106	-0.617159	-0.538684	-1.13328	-0.915121	-1.30164	-1.46563	-0.983003	-3.5819	-1.32049	-1.41157	-3.45219	-4.22677	-4.95007
E9PL57	NEDD8	NEDD8-MDP1 readthrough (Fragment)	-0.103257	-2.22169	1.28427	-2.20801	0.296885	0.288492	-0.792842	0.974491	-1.7066	-1.66921	-0.142554	-1.83368	-1.23743	-0.418853	-0.521898	-0.418034	-3.5693	-5.01138	-0.653951	-0.588395	-0.727428	0.571943	-0.598741	-1.96071	-1.72264	-0.585072	-2.90543	-1.81722	-0.718092	-0.796867	-0.097413	-5.34631	-0.462291	-6.04429	-6.35961	-1.45452	0.388746	-1.79857	-4.47238	-0.621647	-0.783181	-0.925084	-1.01321
E9PLK3;P55786	NPEPPS	Isoform of P55786, Aminopeptidase;Puromycin-sensitive aminopeptidase	0.379603	0.543758	0.703206	0.478036	0.392408	0.0801935	0.483064	0.366358	0.234996	0.481631	0.0550256	0.552243	0.148698	0.836727	0.317594	0.116269	0.0292124	0.0551801	0.486971	0.28843	0.20489	0.611671	0.512745	-0.167577	-0.119403	0.527943	0.365025	0.21247	0.352409	0.361902	0.595623	-0.0216627	0.386895	-0.718982	0.531121	0.116515	0.513958	0.994302	0.340786	0.66721	0.500372	-0.196702	1.08275	0.395638	-0.181981	0.391167	0.85704
E9PLL6;P46776	RPL27A	Isoform of P46776, 60S ribosomal protein L27a;60S ribosomal protein L27a	1.04391	0.0653074	1.21441	0.1089	1.28218	0.714738	0.694996	1.03124	1.1517	0.372977	0.924095	-0.166577	1.93327	1.23195	1.70957	1.30317	0.337016	0.498087	1.28684	1.02284	1.60546	1.65403	1.70418	1.26965	0.910146	1.08616	0.813729	-0.202117	0.674464	1.15463	0.794178	1.41429	0.803198	-0.126799	2.09301	1.82162	2.04699	0.132215	0.939518	1.26906	1.06632	2.08154	0.679106	4.13399	4.31476	4.21175	3.93802
E9PMB9;Q16798	ME3	Isoform of Q16798, Malic enzyme (Fragment);NADP-dependent malic enzyme, mitochondrial	-0.41989	-0.806286	-0.0481313	0.200508	0.192178	-1.32315	-0.942562	0.151653	-0.430907	-0.411628	-0.492597	-0.443798	-0.50762	-0.927524	-0.666186	0.811202	-1.0585	-0.906877	-1.38321	0.820132	-0.742716	-0.944406	-0.282101	-0.290834	-0.919312	-0.551778	-0.670359	-0.834934	-0.995285	-0.175558	-0.568837	-0.602066	-0.779437	-0.306717	-1.11845	-0.782349	-0.417309	-1.21831	-0.314627	-1.43916	-1.67663	-0.751159	-0.84624
E9PMR4;P48509	CD151	Isoform of P48509, Tetraspanin;CD151 antigen	3.20561	3.94216	3.16879	3.13646	3.39298	3.52061	3.22976	3.2586	3.4763	3.66263	3.54859	3.12545	3.87061	3.19917	3.46011	3.03587	3.25075	3.76173	3.27451	2.82314	2.9344	3.45593	3.80442	4.26954	4.28857	3.15651	3.5939	3.4008	2.86332	4.26897	3.76836	3.962	3.5845	3.35057	3.37596	3.73599	3.72367	2.89244	3.3145	1.40529	2.72918	2.77331	2.34018	-0.374362	0.0725146	0.141274	0.361638
E9PN17;O75964	ATP5L	Isoform of O75964, ATP synthase subunit g, mitochondrial;ATP synthase subunit g, mitochondrial	1.47486	1.35108	1.59673	1.65505	2.5876	1.40465	1.25376	1.95206	1.44203	1.52619	1.69708	1.01551	2.12963	1.59887	2.0854	1.92106	1.45855	1.96834	1.15468	2.13218	1.65238	1.84951	1.59074	1.99824	1.37783	1.9692	0.963726	1.32064	2.2765	1.61118	1.95863	1.46102	1.86224	0.806467	0.694042	2.10822	1.60761	1.78682	2.10975	1.58267	2.22574	2.74163	1.81299	3.63762	4.32178	4.34843	3.61846
E9PNP3;Q9H7C9	AAMDC	Isoform of Q9H7C9, Mth938 domain-containing protein;Mth938 domain-containing protein	-1.0688	-1.12461	-1.00852	-1.02801	-0.948142	-1.23131	-1.19054	-0.73936	-1.34728	-0.507861	-1.04055	-0.114111	-2.1707	-1.1254	-1.39006	-1.80604	-1.51367	-1.10275	-0.715976	-1.45136	-0.890187	0.161359	-1.68976	-1.47766	-1.03098	-1.19889	-0.41859	-0.773602	-1.20888	-0.455413	-1.26659	-1.10904	-1.37195	-0.72733	-0.76053	-0.863591	-1.90278	-0.398672	-0.674694	-1.35995	-4.53895	-1.62244	-0.91315	-0.694125	-1.70628	-1.6424	-0.276219
E9PNW4;E9PR17;P13987	CD59	Isoform of P13987, CD59 glycoprotein;Isoform of P13987, CD59 glycoprotein;CD59 glycoprotein	1.36363	1.22009	0.758258	1.19857	1.03243	1.5087	0.819533	1.1392	1.28038	0.950356	1.19746	0.506296	1.18576	0.946892	1.13418	1.03483	1.31136	0.476072	0.885726	0.872155	1.28432	0.783711	1.44431	1.42843	1.49603	1.17092	1.30857	0.934278	0.753441	0.853588	0.99647	1.33435	1.32939	0.358586	0.905395	0.974487	0.698721	1.35369	1.61129	1.05929	0.785119	0.892024	1.40275	1.11837	1.88491	1.52593	2.26887
E9PPW7;O00217	NDUFS8	Isoform of O00217, NADH dehydrogenase [ubiquinone] iron-sulfur protein 8, mitochondrial (Fragment);NADH dehydrogenase [ubiquinone] iron-sulfur protein 8, mitochondrial	-1.60678	-0.799722	-1.60253	0	-0.394527	-1.69528	-0.85878	-0.997246	-1.20236	-1.32198	-0.98916	-1.23524	-1.3331	-1.51153	-0.706745	-0.01134	-1.11715	-0.842439	-1.87899	0.202398	-1.45092	-1.90411	-1.09352	-0.9462	-1.03586	-2.37403	-1.03699	-1.68025	-1.95878	-0.817601	-0.660498	-1.4042	-1.19579	-2.12293	-0.868047	-0.741937	-0.968921	-2.00529	-1.07991	-3.66963	-3.02986	-1.1507	-1.90749	1.11323	1.59957	2.04616	1.03559
E9PR30	FAU	Isoform of P35544, 40S ribosomal protein S30	1.16909	0.553701	0.67742	0.0348212	0.646029	-0.152714	0.400234	0.606695	0.561826	-0.924473	0.813393	0.231984	1.21527	0.94061	1.0751	0.966448	0.51107	1.07138	0.456975	0.0399001	0.984558	0.603128	0.89525	0.885227	0.169197	0.554947	-0.165708	0	0.0167877	0.377953	0.10692	0.256041	0.605366	0.0984904	1.40137	1.18931	0.731915	0.635907	1.05971	1.1574	0.697581	2.05908	1.31947	3.028	2.32845	2.73838	2.70526
E9PR44;P02511	CRYAB	Isoform of P02511, Alpha-crystallin B chain (Fragment);Alpha-crystallin B chain	6.38787	5.51717	6.59523	3.65862	6.27574	5.92747	7.24123	5.70449	6.153	7.05729	7.14149	7.14968	6.3059	6.30092	5.5762	4.31787	6.02562	6.09079	7.42864	4.77642	4.75447	6.13603	7.17304	6.67708	8.04331	5.51341	5.9924	7.24192	4.92241	7.24445	6.37822	5.75827	6.90853	4.63611	6.26665	7.00857	6.47611	5.30683	4.62901	3.55117	5.55893	3.4219	3.98511	-0.963829	0.514049	-1.01931	1.81521
E9PRQ7;Q04323	UBXN1	Isoform of Q04323, UBX domain-containing protein 1;UBX domain-containing protein 1	-0.277523	-1.24077	-0.345781	-0.639896	-0.558303	-0.572856	-0.559668	-0.270502	-0.741827	-0.368386	-0.537532	-0.663458	-0.507053	-0.561399	-0.522759	-0.609377	0.0238295	-0.739016	-0.460846	-0.524594	-0.692581	-0.318803	-0.227178	-2.18509	-0.754405	-0.172334	-0.688182	-0.868966	-0.989669	-0.0984912	-0.325305	-0.983182	-0.593003	-0.621059	-0.219172	-0.212535	-0.101936	0.295972	0.962385	0.102675	-1.03833	-0.0794033	0.831434	-0.0948483	-0.136135	-1.00617	-0.296394
F2Z2V0;Q99829	CPNE1	Isoform of Q99829, Copine-1 (Fragment);Copine-1	-0.684024	-0.88852	-1.55237	-1.77673	-0.853778	-3.90794	-1.32753	-0.693099	-0.601014	-1.1374	-1.53615	-1.46435	-2.23429	-0.948445	-1.49105	-1.18433	-1.31262	-1.17498	-1.47171	-1.12985	-0.76094	-0.75123	-1.04384	-2.20393	-1.65602	-0.49354	-0.997765	-1.19157	-0.57713	-1.6319	-0.825273	-0.979693	-1.3043	-1.41835	-1.28525	-1.77476	-0.587568	-0.0363167	-0.481306	-0.761106	-0.776486	0.0883578	0.187973	-0.820771	-1.41945	-1.88718	-1.09556
F5GWT4;Q9H4A3;Q9H4A3-2;Q9H4A3-5;Q9H4A3-6;Q9H4A3-7	WNK1	Isoform of Q9H4A3, Serine/threonine-protein kinase WNK1;Serine/threonine-protein kinase WNK1;Isoform of Q9H4A3, Isoform 2 of Serine/threonine-protein kinase WNK1;Isoform of Q9H4A3, Isoform 4 of Serine/threonine-protein kinase WNK1;Isoform of Q9H4A3, Isoform 5 of Serine/threonine-protein kinase WNK1;Isoform of Q9H4A3, Isoform 6 of Serine/threonine-protein kinase WNK1	-1.5389	-2.62814	-1.35424	-1.26187	-1.53092	-2.08623	-1.19659	-1.17752	-1.21073	0.944437	-1.22463	-0.980775	-1.35781	-1.32514	-1.51988	-1.17813	-1.07548	-2.25305	-1.12948	-1.5556	-1.73083	-1.78607	-1.67824	-1.49858	-0.489373	-1.65539	-1.66003	-1.06992	-1.46384	-1.4399	-1.21013	-1.07237	-1.38304	-2.24218	-1.27149	-1.47121	-1.45813	-3.26658	-2.14737	-3.22899	-3.15032	-3.13509	-3.22606	-5.21435	-3.338	-5.01321	-3.17759
F5GXJ1;F5H5N1;O75251;O75251-2	NDUFS7	Isoform of O75251, NADH dehydrogenase [ubiquinone] iron-sulfur protein 7, mitochondrial;Isoform of O75251, NADH dehydrogenase [ubiquinone] iron-sulfur protein 7, mitochondrial;NADH dehydrogenase [ubiquinone] iron-sulfur protein 7, mitochondrial;Isoform of O75251, Isoform 2 of NADH dehydrogenase [ubiquinone] iron-sulfur protein 7, mitochondrial	-2.61336	-4.45145	-0.51929	-1.24741	0.249816	-0.0481785	-1.46006	-0.332058	-1.14171	-1.458	-0.429311	-1.28189	-0.0403628	0.0227041	-0.271856	-0.358179	-2.17764	-1.44377	-2.54547	0.487956	-0.451046	-0.409055	-0.0215348	-0.849423	-0.014467	-2.276	-0.361308	-0.369974	-0.491322	-1.0099	-0.468425	-1.22723	-4.2087	-3.61768	-0.454883	-0.789366	-0.547335	-3.24254	-3.12832	-4.76294	-3.57736	-0.739175	-2.03756	0.103912	1.20239	1.34416	0.459492
F5GXX5;P61803	DAD1	Isoform of P61803, Dolichyl-diphosphooligosaccharide--protein glycosyltransferase subunit DAD1;Dolichyl-diphosphooligosaccharide--protein glycosyltransferase subunit DAD1	1.87282	1.94517	1.57577	1.32059	2.18392	1.99737	1.17112	1.57583	2.27872	2.03608	1.93348	1.63817	2.3081	1.77744	1.90227	1.87806	1.84555	2.02877	2.0801	2.24315	1.95397	1.5351	2.05278	1.94717	1.94216	2.00202	1.94566	1.83146	2.39233	1.89233	1.86275	1.64627	1.80805	1.8643	1.965	2.15001	1.65626	2.62396	2.11615	1.74651	2.26494	2.48811	2.11007	3.46393	4.28217	3.91194	3.74933
F5GYG5;H0YGR4;Q9Y3B8	REXO2	Isoform of Q9Y3B8, Oligoribonuclease, mitochondrial;Isoform of Q9Y3B8, Oligoribonuclease, mitochondrial (Fragment);Oligoribonuclease, mitochondrial	-0.896826	-0.742092	-0.93381	-1.16095	-1.4311	-0.342413	-0.948467	-1.12251	-0.410913	-5.77335	-0.322764	-0.621464	-1.19668	-0.113214	-0.835529	-0.776565	-0.71698	-3.53768	0.153997	-0.387205	-0.972242	-0.576613	-0.750136	-0.467582	-0.486798	-1.40209	-0.142055	-0.554697	-1.16183	-1.22664	-1.02751	-1.65977	-1.02762	-3.89627	0.141969	-1.07106	-1.05926	-1.48379	-3.15557	-0.751766	-3.35164	-4.28645	-1.2713	-1.7162	-1.22357	-0.940258	-0.616583
F5GYQ1;P61421	ATP6V0D1	Isoform of P61421, V-type proton ATPase subunit;V-type proton ATPase subunit d 1	0.256365	-7.48645	-1.3599	-1.43119	-0.107421	-5.46014	-0.836599	-0.951263	-0.821632	-1.0454	-0.609343	-5.31704	0.125647	-2.04619	-0.0754978	-0.61447	-4.48469	-0.0178369	-0.611925	-1.03336	-1.1898	-0.349494	0.0543802	-0.403703	-1.84654	-0.176089	-4.30055	-0.945714	-0.298675	-0.713534	-1.22005	-0.975161	-0.347649	-4.50182	-0.480089	-0.189289	-0.0279806	-0.143355	-0.235887	-0.228437	0.0237154	0.94453	0.0478259	1.09882	0.923369	0.982988	0.833725
F5GZS6;J3KPF3;P08195;P08195-2;P08195-3;P08195-4	SLC3A2	Isoform of P08195, 4F2 cell-surface antigen heavy chain;Isoform of P08195, 4F2 cell-surface antigen heavy chain;4F2 cell-surface antigen heavy chain;Isoform of P08195, Isoform 2 of 4F2 cell-surface antigen heavy chain;Isoform of P08195, Isoform 3 of 4F2 cell-surface antigen heavy chain;Isoform of P08195, Isoform 4 of 4F2 cell-surface antigen heavy chain	0.552579	0.370392	0.346308	0.380425	0.962017	0.431276	0.371287	0.499814	0.173157	0.822681	0.498659	0.0533631	0.71343	-0.413754	0.556142	1.59227	1.03052	0.414362	0.392581	0.564315	0.261915	0.338372	0.265351	1.39049	0.726553	0.541303	-0.109226	0.475475	1.20996	0.754879	0.122848	0.428401	0.190647	-0.319731	0.0296572	0.863239	0.531929	-0.461395	0.550552	-0.803668	0.764754	0.360778	-0.707338	-0.108397	0.289295	-0.491311	-0.956581
F5H199;Q8IXL7-2	MSRB3	Isoform of Q8IXL7, Methionine-R-sulfoxide reductase B3 (Fragment);Isoform of Q8IXL7, Isoform 2 of Methionine-R-sulfoxide reductase B3	-3.10945	-1.61809	-2.62452	-1.79495	-2.70138	-0.805702	-2.19062	-2.61596	-1.57945	-2.52756	-2.57212	-1.60599	-3.21972	-1.91768	-2.45873	-2.30768	-3.46446	-2.7227	-2.51801	-3.59166	-1.64553	-2.48087	-2.38326	-1.6729	-1.8827	-2.4634	-1.19462	0.564712	-2.38665	-2.75493	-2.08229	-2.37218	1.38376	-2.77114	-2.43838	0.30174	-5.46893	-2.05016	0.776938	-2.33603	-3.28846	-3.22942	0.197442
F5H345;P08397;P08397-2	HMBS	Isoform of P08397, Porphobilinogen deaminase;Porphobilinogen deaminase;Isoform of P08397, Isoform 2 of Porphobilinogen deaminase	-1.95229	-0.717409	-2.40014	-5.91158	-5.00019	-4.45758	-0.455423	-0.526965	-1.12238	-2.7846	-1.50553	-3.13511	-0.746951	-0.803678	-1.21955	-2.12168	-0.342326	-4.48162	-0.472088	-1.72513	-0.647269	-3.87718	0.272844	-1.45446	-1.93812	0.00197979	-0.765688	-2.43883	-0.532047	-2.53053	-0.241263	-1.28188	-0.293806	-3.55861	-0.82805	-1.22566	-1.63385	-1.13181	-1.08208	-3.51218	-2.36949	-2.85577	-0.844445	1.0893	-0.102572	-0.349582	-1.47917
F5H365;Q15436	SEC23A	Isoform of Q15436, Protein transport protein Sec23A;Protein transport protein Sec23A	0.0368493	0.64133	-0.0264513	0.0454836	-0.470018	1.29388	1.05773	-0.0504964	-0.168408	0.384076	-0.310721	-0.420424	-0.0639136	-0.280121	0.0965281	-0.290029	1.11482	0.366051	1.59931	-0.179811	0.776806	-0.0696648	-0.118145	1.03727	1.23956	1.35296	0.937435	-0.570115	1.08472	0.035487	-0.754966	1.18217	0.24181	0.863611	1.38229	0.433022	0.32932	0.702787	0.34094	0.0737064	-0.486454	-0.218675	0.5296	1.58806	1.51824	1.41722	1.04182
F5H5D3;Q9BQE3	TUBA1C	Isoform of Q9BQE3, Tubulin alpha chain;Tubulin alpha-1C chain	0.496526	1.00951	1.48137	1.49804	1.58939	2.02501	2.25524	1.75109	1.31819	2.40612	1.26176	2.13215	1.00749	1.73036	0.981024	1.59406	0.825583	1.63644	1.65482	1.34625	0.766911	1.6352	1.29086	0.881816	2.19885	1.20178	1.25663	2.4706	0.699464	1.93402	1.50502	1.44168	1.91841	0.574815	2.27904	2.45005	2.80468	1.6012	1.71759	1.54495	-3.54705	0.120394	0.887991	1.70141	2.37226	2.24839	0.658733
F5H6U7;G3V1U5;Q9Y3E0	GOLT1B	Isoform of Q9Y3E0, Vesicle transport protein GOT1B;Isoform of Q9Y3E0, Golgi transport 1 homolog B (S. cerevisiae), isoform CRA_c;Vesicle transport protein GOT1B	-0.690188	-1.53402	-0.940844	-1.78133	0.0623845	-1.4977	-0.914748	-1.15003	-1.17448	-1.25395	-0.719912	-1.2673	-0.556582	-1.32019	-0.709767	-1.39033	-1.83827	-1.29866	-0.751925	-1.36691	-0.875281	-0.723123	-0.888987	-0.749874	-1.13208	-1.00767	-1.21667	-1.87968	-4.59957	-0.193842	-0.470903	-0.934013	-0.667423	-1.64343	-0.823035	0.15776	-0.492842	-0.852252	0.215721	-0.721741	-5.53936	0.0395621	-0.168659	-0.974955	-0.509552	-0.510468	-0.974259
F8VNT9;F8VV56;F8VWK8;F8W022;P08962;P08962-2;P08962-3	CD63	Isoform of P08962, CD63 antigen (Fragment);Isoform of P08962, CD63 antigen;Isoform of P08962, Tetraspanin (Fragment);Isoform of P08962, Tetraspanin (Fragment);CD63 antigen;Isoform of P08962, Isoform 2 of CD63 antigen;Isoform of P08962, Isoform 3 of CD63 antigen	4.63788	2.44419	3.68359	3.32865	2.09573	2.75136	3.43199	3.25941	3.6907	3.13684	3.37505	2.982	3.67783	2.37348	3.49281	3.37569	2.08687	2.7717	2.78244	2.49472	-4.13831	2.9487	3.99607	3.635	3.1913	3.88114	2.93355	3.18633	3.88716	3.76758	2.88175	3.74159	3.03477	2.30787	2.94842	4.1477	3.49879	2.82651	3.18184	3.32645	2.90184	3.77087	3.49915	2.47938	2.32881	1.86575	2.40423
F8VPD4;P27708	CAD	Isoform of P27708, CAD protein;CAD protein	-1.34826	-2.50008	-1.499	-2.18518	-1.56969	-2.71379	-1.86668	-1.2991	-2.02146	-1.73152	-1.59415	-1.93933	-1.89297	-2.10291	-1.72468	-1.83646	-2.95855	-1.66836	-1.42106	-2.01144	-1.83692	-1.88579	-1.5672	-1.55333	-1.9194	-2.62637	-2.23733	-2.03364	-2.38753	-1.5801	-1.96079	-0.839395	-2.06897	-3.15811	-1.0671	-1.07576	-0.708871	-1.98776	-1.70418	-1.29902	-3.86017	-1.5373	-2.00961	-1.09408	-0.667186	-1.13916	-1.01343
F8VV59;F8W118	NAP1L1	Isoform of P55209, Nucleosome assembly protein 1-like 1;Isoform of P55209, Nucleosome assembly protein 1-like 1 (Fragment)	0.817234	-0.496067	-0.043593	-1.02152	-0.117305	0.20219	0.410093	-0.208612	0.681894	0.54686	1.12105	-0.142581	-0.17769	-0.000140216	-0.375288	0.0518172	-3.63414	0.075664	-0.25567	-0.758867	-0.506812	0.440451	0.191827	0.449596	0.113927	-0.336443	-0.323357	0.347296	-0.0863539	0.7721	-0.084648	-4.30878	-0.297875	-3.11261	0.493336	0.694263	0.545877	-1.06898	0.465876	-2.30746	-1.83272	-0.273367	-4.31556	-0.660383	-0.229631	-0.885606	-1.07165
F8VW41;Q86VP3;Q86VP3-2;Q86VP3-3;Q86VP3-4	PACS2	Isoform of Q86VP3, Phosphofurin acidic cluster sorting protein 2;Phosphofurin acidic cluster sorting protein 2;Isoform of Q86VP3, Isoform 2 of Phosphofurin acidic cluster sorting protein 2;Isoform of Q86VP3, Isoform 3 of Phosphofurin acidic cluster sorting protein 2;Isoform of Q86VP3, Isoform 4 of Phosphofurin acidic cluster sorting protein 2	-2.07234	-1.68056	-1.66979	-1.43811	-2.07607	-1.70081	-1.67625	-1.98206	-2.02682	-1.52053	-1.67148	-1.52223	-2.03652	-1.74377	-1.86176	-1.7671	-2.8279	-2.38756	-1.76497	-1.80573	-2.44433	-1.96991	-2.08812	-2.29387	-1.41277	-2.21869	-2.19396	-2.47684	-3.27389	-2.13912	-1.98612	-1.95212	-1.92752	-4.79094	-2.41554	-1.44814	-2.2812	-5.33191	-5.13083	-2.62633	-4.76285	-4.00496	-3.65173
F8VW96;Q16527	CSRP2	Isoform of Q16527, Cysteine and glycine-rich protein 2;Cysteine and glycine-rich protein 2	-1.21982	-0.694743	-1.67891	-0.466747	-1.86025	4.71795	-0.566418	-1.37485	1.7163	-1.53922	-1.07458	-0.304121	-1.51717	2.06333	0.392982	0.592657	-0.871367	-1.45744	-0.658844	-1.63638	2.35443	-0.659249	2.20696	-2.11159	-1.04902	0.277101	-0.038808	2.18686	-1.20931	-1.05713	-1.75414	-0.855766	2.0287	-0.782848	-0.549947	-2.16843	-1.93027	1.46037	-2.25664	0.806832	-1.99664	-3.25119	-2.18823	-1.43097	-1.28083	-2.114	0.293839
F8VYE8;P36873;P36873-2	PPP1CC	Isoform of P36873, Serine/threonine-protein phosphatase;Serine/threonine-protein phosphatase PP1-gamma catalytic subunit;Isoform of P36873, Isoform Gamma-2 of Serine/threonine-protein phosphatase PP1-gamma catalytic subunit	-1.37935	-1.39161	-0.817118	-1.20488	-0.71912	-1.71218	-0.716614	-0.422608	-0.926262	-1.3937	-1.25302	-1.06306	-0.932452	-1.2164	-0.760283	-1.33533	-6.78296	-1.58958	-0.750407	-1.23562	-1.00555	-0.815669	-0.842782	-1.73238	-1.23134	-1.03955	-1.11386	-1.41304	-0.586823	-0.733571	-1.03723	-1.05347	-1.13306	0.787962	-0.855382	-0.583415	-1.4886	-3.28246	0.492199	-0.980828	-0.845287	-1.56266	-0.793386	-0.653756	-0.428715	-0.646209	-1.58631
F8W1A4;P54819;P54819-2	AK2	Isoform of P54819, Adenylate kinase 2, mitochondrial;Adenylate kinase 2, mitochondrial;Isoform of P54819, Isoform 2 of Adenylate kinase 2, mitochondrial	1.69957	1.61263	2.00356	3.00703	3.0493	1.629	1.75066	2.1027	1.72421	3.03308	2.32702	1.38071	2.33147	2.28214	2.74899	3.51551	1.79854	1.98229	1.30282	3.39309	2.39841	2.12168	1.68463	2.1097	1.87498	2.64451	1.39782	1.56677	1.83281	1.64309	1.99585	1.38492	2.17259	2.81497	1.71968	1.53656	1.27458	0.67471	1.35574	1.6682	1.53431	1.68839	1.15129	4.83012	5.5109	5.65726	4.92509
F8W6I7;P09651;P09651-2	HNRNPA1	Isoform of P09651, Heterogeneous nuclear ribonucleoprotein A1;Heterogeneous nuclear ribonucleoprotein A1;Isoform of P09651, Isoform A1-A of Heterogeneous nuclear ribonucleoprotein A1	2.64186	2.1342	2.97359	3.09127	2.76586	2.80104	2.85888	3.07628	2.66098	2.12894	2.76121	2.60622	2.74845	2.64347	3.15345	3.02615	2.3753	2.43527	3.14723	2.84407	2.86837	2.7687	2.8871	2.17896	2.87196	2.78886	2.53407	2.56127	2.85102	2.70361	2.48123	2.90547	2.55721	2.46422	3.64228	2.43344	2.69021	1.98207	1.51355	2.66274	1.51217	1.93393	1.85443	3.19293	3.86535	3.74479	3.30925
F8W717;O00423;O00423-3	EML1	Isoform of O00423, Echinoderm microtubule-associated protein-like 1;Echinoderm microtubule-associated protein-like 1;Isoform of O00423, Isoform 3 of Echinoderm microtubule-associated protein-like 1	-0.902235	0.0838089	-0.843086	-0.039408	-0.968726	-0.230916	-1.1989	-0.833184	-0.0270654	-0.732928	-0.881326	-0.145497	-0.240446	-0.132209	-0.323322	-1.09478	-0.626974	-1.14507	-1.08623	-0.541206	-0.46614	-0.345564	-0.555319	-0.991645	-0.887356	-0.503086	0.8166	-0.581114	-0.337303	-1.36196	-1.08912	-0.84482	-0.817111	-0.853916	-0.634057	-1.65308	-0.993929	0.624424	-0.865352	-0.0647366	-0.886839	-0.844396	0.829294	-1.86502	-2.1486	-1.08991	-0.604987
F8W7Q4;Q96A26	FAM162A	Isoform of Q96A26, Protein FAM162A;Protein FAM162A	0.160057	-0.380441	0.382526	-0.00937502	-0.0790827	0.889683	-0.148093	-0.388003	-0.142018	0.197979	-0.180865	0.318615	-0.403668	0.0934184	-0.518803	0.221549	0.0734376	-0.46363	0.424457	0.571983	-0.126742	0.169723	-0.573351	0.306929	-0.23607	-0.562996	0.377685	0.0715996	-0.736978	-0.162549	0.00254898	0.547374	0.776451	0.253828	0.940594	-0.410298	0.220414	-0.791952	-0.663744	-0.826091	-1.30956	-0.304326	-0.275595	1.37966	1.99544	2.01682	1.48337
F8W7U0;Q15811;Q15811-10;Q15811-11;Q15811-12;Q15811-2;Q15811-3;Q15811-4;Q15811-7;Q15811-8;Q15811-9	ITSN1	Isoform of Q15811, Intersectin-1;Intersectin-1;Isoform of Q15811, Isoform 10 of Intersectin-1;Isoform of Q15811, Isoform 11 of Intersectin-1;Isoform of Q15811, Isoform 12 of Intersectin-1;Isoform of Q15811, Isoform 2 of Intersectin-1;Isoform of Q15811, Isoform 3 of Intersectin-1;Isoform of Q15811, Isoform 4 of Intersectin-1;Isoform of Q15811, Isoform 7 of Intersectin-1;Isoform of Q15811, Isoform …	-1.30949	-0.913852	-1.22502	-0.285997	-0.196237	-1.32238	-0.917628	-0.26333	-1.48079	-0.525007	-0.627484	-0.709841	-0.749567	-1.00804	-0.873919	-0.977995	0.0702004	-0.590051	0.675518	-1.19637	-1.44444	-0.608624	-1.23671	-1.22751	-0.734419	-0.360151	-0.25176	-1.10158	-1.61486	-0.531246	0.0123066	-0.880966	-0.932904	-0.329738	0.00197029	-0.890486	-1.49503	-1.5457	-0.245375	-1.31759	-1.25059	-0.824572	-1.62352	-1.06925	-1.02747	-1.07963	-1.14115
F8W7U8;P49959;P49959-3	MRE11	Isoform of P49959, Double-strand break repair protein MRE11;Double-strand break repair protein MRE11;Isoform of P49959, Isoform 3 of Double-strand break repair protein MRE11	-0.890588	-0.615704	-1.22017	-0.478001	-1.08775	-1.21552	-0.179663	-0.806386	-0.915615	-0.684854	-1.03269	-0.652822	-1.03172	-1.40884	-1.14602	-1.00467	-0.188506	0.0194738	-0.434666	-1.17989	-1.40571	-1.29086	-0.975959	-0.382098	-0.485903	-0.596278	0.0241641	-0.948527	-0.557152	-0.839046	-0.490698	-0.90496	-0.760253	-0.266397	-0.971515	-1.02066	-1.4404	-0.65276	0.712529	0.668706	-0.581638	-0.170493	-0.855985	-0.972475	-0.965137	-1.06207	-2.1022
F8W8W7;J3KQ45;O43493;O43493-2;O43493-3;O43493-5	TGOLN2	Isoform of O43493, Trans-Golgi network integral membrane protein 2;Isoform of O43493, Trans-Golgi network integral membrane protein 2;Trans-Golgi network integral membrane protein 2;Isoform of O43493, Isoform TGN46 of Trans-Golgi network integral membrane protein 2;Isoform of O43493, Isoform TGN48 of Trans-Golgi network integral membrane protein 2;Isoform of O43493, Isoform 5 of Trans-Golgi netwo…	-0.437491	-1.32541	-0.920168	-1.50399	-0.719364	-1.25413	-1.01774	-0.746532	-0.924267	-0.99729	-0.288544	-1.21842	-0.177629	-1.41913	-0.280256	-0.919827	-0.992893	-1.52213	-0.457813	-1.22907	-0.877475	-0.758158	-0.446227	-0.199138	-0.804027	-0.731327	-1.07347	-0.84623	-0.605452	-0.0410311	-0.693706	-0.767829	-0.731779	-1.53267	-1.33051	-0.106736	-0.236145	-2.06307	-1.84299	-0.599847	-1.04479	0.132493	-2.53891	0.333578	-0.358171	-0.377567	0.171957
F8W9X7;Q567U6	CCDC93	Isoform of Q567U6, Coiled-coil domain-containing protein 93;Coiled-coil domain-containing protein 93	-1.34179	-1.87658	-2.00467	-2.12362	-2.18253	-2.33989	-2.01014	-2.13995	-1.9977	-1.61018	-1.64147	-1.72994	-1.84472	-2.19162	-2.08209	-2.04942	-2.51653	-2.09555	-1.71305	-1.77058	-2.08594	-1.96374	-1.83998	-2.09229	-1.41226	-1.6254	-2.50787	-1.48947	-1.50435	-1.64702	-1.56307	-1.77729	-1.89904	-1.82034	-1.43909	-1.97627	-1.21982	-2.37914	-2.09865	-2.16722	-1.74834	-5.13461	-1.91822	-1.79569	-2.06278	-2.24463	-2.05001
F8WCA0;J3QRU4;L7N2F9;P63027	VAMP2	Isoform of P63027, Vesicle-associated membrane protein 2;Isoform of P63027, Vesicle-associated membrane protein 2;Uncharacterized protein (Fragment);Vesicle-associated membrane protein 2	0.544185	0.594715	0.442504	0.285887	0.618613	0.030757	0.658064	0.22675	0.232645	0.68775	0.558231	0.571694	0.704234	0.596893	0.331773	0.552399	0.624173	-0.216343	0.228142	0.872789	0.617276	0.548141	0.211394	0.855993	0.998249	0.399858	1.47442	0.929722	0.0192109	0.551981	0.562499	0.606959	0.733298	0.518076	0.136225	0.71844	0.291066	-0.202561	-0.0262901	-0.386439	-0.506746	0.30241	-0.257228	-0.101001	1.32106	0.800958	0.0849352
F8WCF6;P59998;P59998-3	ARPC4	Isoform of A0A0A6YYG9, Actin-related protein 2/3 complex subunit 4;Actin-related protein 2/3 complex subunit 4;Isoform of P59998, Isoform 3 of Actin-related protein 2/3 complex subunit 4	1.50335	0.0714561	1.06278	-0.0587709	0.926792	1.10591	0.874501	0.661219	0.98965	0.54718	0.450056	0.168882	0.883995	0.839194	0.937818	0.275446	0.363196	0.197924	0.859117	0.301045	1.11488	1.06964	1.08441	-0.37181	0.297508	0.825444	0.511005	0.282087	1.31167	1.02071	0.658321	0.421622	0.659685	-0.359361	1.45288	1.03699	1.23914	1.41319	0.975157	1.73351	0.231364	1.37418	1.6969	2.26546	1.62544	1.73503	2.01592
G3V0I5;P49821;P49821-2	NDUFV1	Isoform of P49821, NADH dehydrogenase [ubiquinone] flavoprotein 1, mitochondrial;NADH dehydrogenase [ubiquinone] flavoprotein 1, mitochondrial;Isoform of P49821, Isoform 2 of NADH dehydrogenase [ubiquinone] flavoprotein 1, mitochondrial	0.340568	0.00335285	0.539573	0.299639	1.49543	-0.161451	-0.0407797	0.433338	0.839025	0.0780276	0.875209	0.30619	0.79533	0.301133	0.769442	1.45749	0.326387	0.493055	-0.376996	1.31367	0.531376	0.156978	0.221889	0.467557	0.216954	0.581055	-0.183195	0.128451	0.599457	0.0805847	0.752235	-0.131564	0.52302	-0.707441	0.107271	0.37306	0.0896554	0.156279	0.362704	-0.418116	-0.0982857	0.460739	0.618841	1.98957	2.69676	2.68064	1.963
G3V180;G3V1D3;Q9NY33;Q9NY33-4	DPP3	Isoform of Q9NY33, Dipeptidyl peptidase 3;Isoform of Q9NY33, Dipeptidyl peptidase 3;Dipeptidyl peptidase 3;Isoform of Q9NY33, Isoform 4 of Dipeptidyl peptidase 3	-1.0532	-0.249389	-0.0746347	-0.622692	-0.654861	-0.392951	0.163244	-0.315073	-0.392649	-0.21715	-0.390146	-0.171859	-0.479871	-0.00726564	-0.737557	-0.274198	-0.0223975	-0.0971886	0.0619509	-0.358117	-0.609724	-0.126306	-0.0879687	-0.827309	-0.169603	-0.464785	-0.856425	-0.0731147	-0.35336	0.00905444	-0.237149	-0.953573	-0.168544	-0.186739	0.208612	-0.088908	0.024321	-0.0561685	-0.106452	0.217387	0.337601	-0.618719	-0.241507	1.37183	0.431391	0.948409	1.18046
G3V1L9;Q07157	TJP1	Isoform of Q07157, Tight junction protein 1 (Zona occludens 1), isoform CRA_a;Tight junction protein ZO-1	0.0523189	-0.106143	-0.0505648	0.657018	0.101352	0.869362	0.262591	0.692419	0.0125	0.375783	-0.19016	0.465308	0.0767331	0.632339	0.679743	0.637421	0.498809	-0.168152	0.310561	0.369853	0.406842	0.251337	-0.0608416	0.517401	1.00803	0.285866	0.393505	0.527753	0.000952273	-0.509313	0.609383	0.716929	0.71304	-0.717872	0.497609	0.0699877	-0.058057	0.234687	-0.0280358	0.0430326	-0.981796	-0.612973	-0.242311	0.481951	0.507566	0.379238	0.0586708
G3V1N2	HBA2	Isoform of P69905, HCG1745306, isoform CRA_a	4.68955	0.871667	0.149779	-0.323223	-0.46621	0.108984	0.746168	-0.0332366	2.50489	-0.219983	0.684078	-0.0298377	0.835171	-5.53106	0.711065	0.367103	2.16577	1.34742	0.6169	1.40776	-4.22555	-1.72295	-0.420768	2.46554	0.317011	-4.0733	-0.229745	1.94143	3.75543	0.190205	-0.304053	2.3348	2.49641	-0.0572681	-0.999334	0.66391	-1.60885	1.65691	2.45832	-1.18579	2.20951	1.97804	1.64124
G3V203;J3QQ67;Q07020	RPL18	Isoform of Q07020, 60S ribosomal protein L18;Isoform of Q07020, 60S ribosomal protein L18 (Fragment);60S ribosomal protein L18	-0.0959553	0.160758	0.959892	0.154035	0.998516	0.567986	-0.237062	0.714704	0.391383	-4.60646e-05	0.566154	-0.110779	1.10527	0.541273	1.42036	1.03097	0.520268	-0.149989	1.3166	0.355453	1.08674	1.12395	1.08073	0.322829	0.450464	0.588694	0.583841	-0.167347	-1.52239	0.620521	0.156363	0.263019	0.371732	0.356095	1.40112	1.19164	1.36397	0.97229	1.07267	1.53145	0.594881	1.64335	1.11232	2.93039	3.56719	3.31301	2.99025
G3V3H3;G3V5R9;Q07866-6	KLC1	Isoform of Q07866, Kinesin light chain 1;Isoform of Q07866, Kinesin light chain 1;Isoform of Q07866, Isoform N of Kinesin light chain 1	-1.53417	-1.17577	-0.667771	-0.833343	-1.27964	-0.624644	-0.796181	-0.406974	-1.12468	-0.865384	-0.956728	-0.866395	-1.20789	-1.28302	-1.04272	-1.10683	-1.29108	-1.36603	-0.0855401	-1.0709	-1.33587	-0.742536	-0.873693	-1.21352	-0.576766	-1.36134	-0.770307	-0.579595	-1.49164	-1.12315	-0.900609	-0.783586	-0.683648	-1.2617	-0.310884	-0.945296	-1.06391	-1.20243	-1.33397	-0.873022	-1.19715	-1.55644	-0.871704	-3.64857	-4.55372	-4.21482	-3.33308
G3V3X5;G3V511;Q14767	LTBP2	Isoform of Q14767, Latent-transforming growth factor beta-binding protein 2;Isoform of Q14767, Latent-transforming growth factor beta-binding protein 2;Latent-transforming growth factor beta-binding protein 2	-1.50082	-1.26668	-1.89599	-2.06941	-2.89582	-0.205673	-1.67946	-2.87635	-0.268684	-1.45472	-1.03251	-2.07399	-1.63894	-1.11058	-1.73548	-2.12176	-2.24646	-1.50354	-1.45218	-2.42274	-1.05105	-2.80347	-1.1067	-0.133071	-2.65179	-1.71471	-2.09174	-1.00655	-0.920811	-1.26654	-1.49785	-0.132148	-2.33855	1.21658	-1.64183	-1.63553	-1.40596	-1.17533	-4.2751	-0.37508	-1.5498	-2.19983	-0.903853	-2.07438	-2.4044	-4.23529	-1.15933
G3V4C1;P07910-2	HNRNPC	Isoform of P07910, Heterogeneous nuclear ribonucleoproteins C1/C2;Isoform of P07910, Isoform C1 of Heterogeneous nuclear ribonucleoproteins C1/C2	2.12559	1.28707	2.17604	1.89763	2.07485	2.02334	1.99262	2.25227	1.6905	1.70139	1.77764	1.4496	2.37937	2.21345	2.48935	2.17721	0.439877	1.30483	2.38329	2.09108	2.03235	2.14711	2.41282	1.50551	1.85421	2.46909	1.85665	0.296	0.617741	2.16349	2.19073	2.29841	2.28942	1.58169	3.20556	2.24593	2.77591	1.79428	1.7901	2.40081	0.618624	2.27045	1.31608	3.08012	4.10104	3.91635	3.86103
G3V4U0;Q9UBX5	FBLN5	Isoform of Q9UBX5, Fibulin-5;Fibulin-5	2.00941	0.0506374	0.248927	-0.0357143	-0.140449	0.882927	0.883723	-0.604562	1.15839	1.00989	1.2625	-0.189402	1.12139	0.630997	1.32325	0.0604123	-0.322131	0.682701	0.790654	-0.19377	0.746388	0.633387	1.00083	0.229439	0.364278	0.300997	-0.178472	0.14366	1.0968	1.89972	0.741393	0.0091098	1.30623	1.0903	-0.740451	1.24033	1.02289	0.968578	0.929953	1.95771	1.09725	2.13351	1.0348
G3V5Z7;P60900	PSMA6	Isoform of P60900, Proteasome subunit alpha type;Proteasome subunit alpha type-6	0.564883	0.160324	0.432816	0.222096	0.541012	-0.090427	0.682262	0.604167	0.324414	0.580226	0.60014	0.349667	0.536481	0.53627	0.646861	0.370838	0.130525	0.236099	0.930381	0.459184	0.464508	0.556664	0.8014	0.0067719	0.376724	0.569423	0.137287	0.40504	-0.0290736	1.01617	0.631055	0.0988652	0.868484	1.7761	0.761784	0.757877	0.710781	0.0573611	0.221762	0.324235	-0.52194	-0.0308025	0.281059	2.3513	1.73426	2.27964	2.48343
G3XAI2;P07942	LAMB1	Isoform of P07942, Laminin subunit beta-1;Laminin subunit beta-1	2.85569	2.88834	2.37298	2.41748	3.34	1.57742	2.82239	3.17323	2.93254	2.16896	2.92945	2.67948	2.97091	2.34138	3.46647	3.24251	3.24434	2.91035	1.83549	2.67597	2.87044	2.65821	2.48594	2.98875	3.02907	2.82492	1.6905	2.62783	3.05372	2.19363	3.43058	2.67737	3.0137	1.64522	1.67564	2.71741	2.65327	1.32516	2.56115	1.48998	3.23502	3.20961	1.54628	-1.63764	-1.26856	0.603502	-1.02535
G5E9V5;G5E9W7;P82650	MRPS22	Isoform of P82650, 28S ribosomal protein S22, mitochondrial;Isoform of P82650, 28S ribosomal protein S22, mitochondrial;28S ribosomal protein S22, mitochondrial	-1.79157	-0.286506	-0.58888	-0.392813	-0.846017	-0.680761	-0.960028	-0.645084	-0.719656	-1.02298	-0.902363	-1.2075	-1.53261	-0.696961	-1.13992	-0.290492	-0.89283	-0.178353	-0.813346	-0.271094	-2.84461	-1.48281	-2.86104	-0.875266	-0.758485	-1.04054	0.0701066	-2.97556	-2.17617	-1.46583	-1.69968	-0.55245	-0.337529	-0.501331	-1.39587	-1.1689	-1.42247	-2.11899	-1.37231	-1.4287	-4.6292	-1.82614	-1.33531	-2.86068	-0.963923	-0.181418	-2.92711
G5E9W9;Q9NUV9	GIMAP4	Isoform of Q9NUV9, GTPase IMAP family member 4;GTPase IMAP family member 4	0.165389	-0.75977	-0.557806	-1.12087	0.102152	-0.643719	-0.757243	-0.245201	-0.122421	-1.29254	-0.199445	-0.733777	-0.0286186	-0.413399	0.332577	-0.661686	-0.681608	0.36906	-0.112168	0.514841	0.381823	0.617497	0.022831	-1.13558	-0.686094	-0.0607351	0.313905	-0.475917	-0.383272	-0.233012	-0.275147	-0.274472	1.16673	-0.522959	0.721195	0.415535	0.209871	-0.198027	-0.312258	-0.512321	-1.38685	0.240877	-0.545231	0.912805	0.341047	0.465099	0.0854916
G5EA03;Q9UPQ0-3	LIMCH1	Isoform of Q9UPQ0, LIM and calponin homology domains-containing protein 1;Isoform of Q9UPQ0, Isoform 3 of LIM and calponin homology domains-containing protein 1	-2.08259	-3.93539	-0.720705	-0.499925	-1.67578	-1.78723	-0.951913	-1.54151	-2.57015	-1.34897	-1.41734	-0.671415	-1.1842	-1.38473	-1.80148	-1.56758	-1.34638	-2.10269	-1.0137	-0.964779	-1.17868	-1.43882	-2.02843	-0.847035	-0.833386	-0.464624	-0.719679	-0.7936	-1.01486	-0.703715	-0.934735	-0.304031	-0.578561	-1.49878	-1.90729	-0.779423	-0.901906	-1.31586	-0.482431	-1.94352	-1.19616	-1.4766	-1.60961
G8JLB6;P31943	HNRNPH1	Isoform of P31943, Heterogeneous nuclear ribonucleoprotein H;Heterogeneous nuclear ribonucleoprotein H	1.4804	1.4386	1.82158	2.14169	1.6061	1.78343	1.70852	2.06718	1.90515	1.11251	1.79698	1.67677	1.54559	1.72588	1.85615	2.02906	2.79469	2.27446	2.01485	2.04386	2.01314	2.67507	1.93232	1.42135	1.87191	1.63908	1.8702	1.84677	1.68646	1.6192	1.44072	1.76191	1.54272	1.47634	2.45912	1.52764	1.40352	1.33491	1.16058	1.62452	1.98025	2.02933	1.4908	3.75151	4.2389	4.21516	4.09592
H0UI06;P14406	COX7A2	Isoform of P14406, Cytochrome c oxidase subunit 7A2, mitochondrial;Cytochrome c oxidase subunit 7A2, mitochondrial	1.8583	1.71886	2.50204	2.51784	3.22346	2.0005	2.11405	2.40145	1.30903	1.60404	2.21852	2.41019	1.7346	2.66945	1.98048	3.10744	2.05319	2.27124	2.56938	2.98611	2.52503	2.87943	1.36624	2.48324	1.71108	2.58394	1.54077	1.52337	3.27827	1.81254	1.61999	1.57343	2.31598	2.05632	1.99451	1.71459	1.62388	1.31398	2.06934	2.59028	2.99929	2.46099	2.08388	4.01991	4.86938	4.45499	3.80517
H0Y368;O60762;Q5QPK2	DPM1	Isoform of O60762, Dolichol-phosphate mannosyltransferase subunit 1 (Fragment);Dolichol-phosphate mannosyltransferase subunit 1;Isoform of O60762, Dolichol-phosphate mannosyltransferase subunit 1	-0.213476	-1.15239	-0.868523	-1.51816	-0.243443	-1.79754	-1.12383	-0.792706	-0.623897	-1.09279	-0.58025	-1.51084	-0.184304	-1.65482	-0.776374	-1.00135	-3.72797	0.482419	-1.42367	-1.67077	-1.05005	-0.452871	-0.685135	-0.84473	-2.86598	-1.26828	-1.1124	-5.23772	-0.295393	-0.625987	-0.53307	-4.16198	-2.28766	-2.2754	-0.56814	0.0227171	-0.202728	-1.27702	-0.607953	-1.47717	-1.20978	0.253085	-1.16173	0.940635	1.54515	1.37295	0.983286
H0Y4R1;P12268	IMPDH2	Isoform of P12268, Inosine-5'-monophosphate dehydrogenase 2 (Fragment);Inosine-5'-monophosphate dehydrogenase 2	-1.11917	-0.62472	-1.71785	-0.629082	-1.68857	-1.46166	-1.62716	-1.78663	-1.60434	-2.68138	-1.21704	-1.93527	-1.0729	-1.92689	-0.859018	-1.1984	-1.07249	-2.01498	-0.108416	-1.92365	-0.569287	-1.58978	-0.778102	-2.33435	-2.10622	-1.05217	-0.52173	-1.4838	-1.20108	-1.19397	-0.86656	-1.41721	-1.37578	-0.425068	-0.614107	-1.14021	-1.07909	-0.595093	-0.681713	-0.627722	-3.5347	-0.672061	-0.779191	1.11875	0.712177	0.851081	1.43313
H0Y7A7;P0DP23;P0DP24;P0DP25	CALM2	Isoform of P0DP23, Calmodulin-2 (Fragment);Calmodulin-1;Calmodulin-2;Calmodulin-3	5.11771	5.08723	6.00319	5.16875	5.74149	5.66398	5.57254	5.64069	5.67616	6.07895	5.59415	5.58209	5.3892	5.47474	5.7657	5.64345	5.33382	4.86985	5.3932	5.57126	5.26429	5.96384	5.34334	5.79803	6.15576	5.82962	5.89628	5.90887	6.06126	5.99408	5.99286	5.75615	5.57422	4.29684	5.47605	6.34717	6.40579	5.49884	5.45233	4.67953	5.64835	5.62356	5.43058	5.52247	5.62385	5.89027	5.60767
H0Y886	NDUFB5	Isoform of O43674, NADH dehydrogenase [ubiquinone] 1 beta subcomplex subunit 5, mitochondrial (Fragment)	1.16822	-3.49064	1.38572	0.964395	0.98482	0.031345	0.317561	1.25334	0.43969	0.427203	1.1201	1.14637	0.170058	0.376573	0.675824	0.860878	0.922571	1.11641	-4.73364	1.87655	0.940566	0.435017	0.318302	1.19046	0.990199	0.728402	0.526383	0.449617	0.494272	0.369618	0.724703	0.568852	0.738416	0.172254	-4.38701	0.371171	0.6227	-0.245999	0.181622	1.39973	-0.0191644	0.54434	0.239005	0.939814	1.09629	1.55955	0.975149
H0Y8X4;O43598	DNPH1	Isoform of O43598, 2'-deoxynucleoside 5'-phosphate N-hydrolase 1 (Fragment);2'-deoxynucleoside 5'-phosphate N-hydrolase 1	1.79882	1.44752	1.33435	2.60378	2.25056	0.81787	2.52141	2.36748	1.04636	2.33043	1.94853	2.61181	1.54348	2.18405	1.70694	1.54378	1.70042	1.08865	2.21736	2.58779	1.62384	2.39582	1.12926	1.48627	1.59935	1.8867	1.53187	1.964	0.692057	2.38231	2.22202	1.62007	2.26405	1.63913	2.53561	1.99432	1.54232	2.11356	1.44059	1.87757	-3.9544	0.192496	2.48941	2.95047	1.2695	1.78175	2.3328
H0YAC1	KLKB1	Isoform of P03952, Plasma kallikrein (Fragment)	-0.861857	-1.61713	-0.915396	-2.47075	-2.18678	-2.25268	-0.978277	-2.10867	-2.32498	-2.19301	-1.69783	-1.12751	-2.15689	-1.76042	-2.07897	-5.19504	-0.98306	-1.77596	-1.60702	-1.29319	-0.743301	-1.63283	-1.35855	-2.94745	-2.66098	-1.78674	-0.737522	-2.29452	-1.28496	-1.36371	-1.23583	-1.10238	-2.37504	-0.103112	-4.73602	-2.47106	-2.77611	-0.906762	-2.09918	-0.84419	-1.90106	-2.07491	-0.88559
H0YBC7;O60238;O60238-2	BNIP3L	Isoform of O60238, BCL2/adenovirus E1B 19 kDa protein-interacting protein 3-like (Fragment);BCL2/adenovirus E1B 19 kDa protein-interacting protein 3-like;Isoform of O60238, Isoform 2 of BCL2/adenovirus E1B 19 kDa protein-interacting protein 3-like	-1.86576	-1.72897	-2.15835	-1.37328	-1.75036	-1.88025	-1.29516	-1.47685	-1.33239	-4.55393	-1.43111	-1.44608	-1.72588	-3.13587	-1.99361	-1.39862	-1.11484	-0.521115	-2.21856	-1.70372	-1.83968	-1.96829	-1.7489	-1.72642	-1.20895	-1.74421	-1.3452	-1.72362	-1.45931	-1.30704	-2.00002	-1.32657	-1.66489	-2.11879	-2.27307	-1.99633	-2.07958	-4.02027	-4.05994	-2.10678	-3.40814	-2.16931	-7.52777
H0YDU8;P53041	PPP5C	Isoform of P53041, Serine/threonine-protein phosphatase (Fragment);Serine/threonine-protein phosphatase 5	-1.26545	-0.154671	-0.401939	-0.0877235	-0.537296	0.233962	-0.578775	-0.220465	-0.216895	-0.605647	-0.376494	-0.330548	-0.636778	-0.0573635	-0.524193	-0.0395382	-0.927655	-1.63751	-0.181139	-0.165002	-0.362591	0.030338	-0.178336	-0.922132	-0.219075	-0.524699	-0.0967354	-0.0979784	-0.694605	-0.517981	-0.36787	-0.735681	-0.511342	-1.06057	0.0952582	-0.90053	-0.327711	-0.0731228	-1.2774	-0.434643	-0.813983	-3.69881	-0.377529	0.301984	-0.731425	-0.387469	-0.0361867
H0YEH2;Q14671;Q14671-2;Q14671-3;Q5T1Z4;Q5T1Z8	PUM1	Isoform of Q14671, Pumilio homolog 1 (Fragment);Pumilio homolog 1;Isoform of Q14671, Isoform 2 of Pumilio homolog 1;Isoform of Q14671, Isoform 3 of Pumilio homolog 1;Isoform of Q14671, Pumilio homolog 1;Isoform of Q14671, Pumilio homolog 1	-1.27792	-1.20605	-1.15995	-1.50313	-1.58045	-2.40163	-1.03504	-0.702929	0.0723126	-1.68682	-0.0945427	-1.38207	-0.526161	-0.914769	-1.57074	-0.605125	-3.87256	-1.87829	-0.906226	-0.776868	-1.35128	-1.09266	-1.01424	1.63887	-1.03808	-5.59708	-0.603568	-1.52277	-1.15123	-0.704675	-1.09962	-0.174128	-1.47268	-1.17849	-1.91	-1.34863	-1.50145	-4.34427	-4.43282	-6.49276	-1.9383	-2.31921	-5.34037
H0YJ75;Q13362;Q13362-3;Q13362-4;Q13362-5	PPP2R5C	Isoform of Q13362, Serine/threonine-protein phosphatase 2A 56 kDa regulatory subunit gamma isoform (Fragment);Serine/threonine-protein phosphatase 2A 56 kDa regulatory subunit gamma isoform;Isoform of Q13362, Isoform Gamma-2 of Serine/threonine-protein phosphatase 2A 56 kDa regulatory subunit gamma isoform;Isoform of Q13362, Isoform 4 of Serine/threonine-protein phosphatase 2A 56 kDa regulatory s…	-2.64571	-2.00092	-1.92717	-2.01502	-2.44317	-1.44198	-1.77624	-1.17279	-1.53829	-1.56697	-1.32797	-1.74207	-1.9587	-0.741022	-1.99831	-1.0775	-2.82401	-3.72603	-0.960824	-1.59837	-2.74005	-1.48701	-2.07544	-2.27442	-1.33708	-2.58558	-1.64159	-0.972649	-4.33969	-1.70609	-2.18211	-1.32338	-0.851946	-4.8662	-1.06708	-2.34667	-1.03515	-3.25755	-3.42861	-3.47008	-1.88467	-3.81463	-1.751	-0.867432	-2.77473	-0.929846	-1.12837
H0YKD8;P46779;P46779-2;P46779-3	RPL28	Isoform of P46779, 60S ribosomal protein L28;60S ribosomal protein L28;Isoform of P46779, Isoform 2 of 60S ribosomal protein L28;Isoform of P46779, Isoform 3 of 60S ribosomal protein L28	1.04127	-0.692703	1.54058	-0.226653	1.48352	-0.226441	-0.328936	0.972814	1.27362	0.428904	-0.301016	-0.70323	1.51728	0.161887	1.14915	0.352072	-0.663459	-0.0305397	-0.126695	-0.162868	0.247877	1.06345	1.55566	0.696068	-0.474406	0.405367	-0.680222	-0.74638	-0.845319	-0.461217	-0.724128	0.434021	0.229782	-0.718582	1.7166	1.49465	1.30311	-1.09309	-0.760032	-0.121488	-0.335201	0.581071	-1.03026	2.13697	2.40023	2.20423	1.887
H0YLF3	B2M	Isoform of P61769, Beta-2-microglobulin (Fragment)	3.40196	3.23806	2.83893	3.33486	3.00719	2.59819	3.34696	3.23438	3.56748	2.7039	3.23746	3.16143	3.01515	2.73136	2.41753	2.51163	3.43809	2.93932	2.90384	2.74066	3.15042	3.45541	2.53423	2.68381	2.88229	2.68331	3.54017	2.64197	2.78523	2.24614	2.87741	2.75515	2.71238	3.59301	3.4473	2.84792	2.86543	2.60191	2.0967	2.62705	2.53867	2.49195	3.25412	3.10171	3.31166	2.80205	2.69096
H0YMV8;Q71UM5	RPS27L	Isoform of Q71UM5, 40S ribosomal protein S27;40S ribosomal protein S27-like	0.336648	0.230392	0.580699	0.335299	0.887632	0.501099	0.165759	0.421941	0.675059	0.272422	0.269399	0.450869	0.871197	0.44282	1.10893	0.539908	0.879089	0.170253	0.802753	0.687362	1.42096	1.07725	1.10799	0.816119	0.789538	0.945602	0.514196	0.559485	1.02819	1.2172	0.190196	0.728916	0.682115	0.765781	0.798065	1.12788	0.998342	0.476313	0.198542	0.76879	0.260155	1.19805	0.745857	3.16782	3.12227	3.22406	2.67408
H0YN81;Q9GZS3	WDR61	Isoform of Q9GZS3, WD repeat-containing protein 61 (Fragment);WD repeat-containing protein 61	-1.3772	-2.10058	-1.70977	-0.470708	-1.62	-2.80662	-1.80313	-1.85449	-1.57099	-1.07156	-1.63138	-2.24542	-1.23592	-0.964654	-1.28508	-1.78963	-3.49384	-5.59122	-2.07051	-2.37042	-4.21054	-2.54577	-1.66279	-2.55276	0.850893	-8.86417	-1.47546	-4.27849	-3.81926	-1.40633	-1.91059	-4.77561	-1.16194	-3.46657	-1.85822	-0.873207	-0.854717	-1.50929	-0.445359	-1.05852	-0.953488	-0.644084	-0.746252	-0.211944	-0.123145	-0.149082	-0.181773
H0YNG3;P67812;P67812-3;P67812-4	SEC11A	Isoform of P67812, Signal peptidase complex catalytic subunit SEC11;Signal peptidase complex catalytic subunit SEC11A;Isoform of P67812, Isoform 3 of Signal peptidase complex catalytic subunit SEC11A;Isoform of P67812, Isoform 4 of Signal peptidase complex catalytic subunit SEC11A	0.29897	-0.178227	0.279353	-0.430547	0.108682	-0.776822	0.0624415	0.110818	0.026434	0.292821	0.340118	-0.508175	-0.326162	-0.646069	0.331923	-0.197935	0.185168	0.05927	0.0139877	-0.332429	-0.266406	-0.104073	0.173585	0.481733	-0.967145	-1.68346	-0.112988	-0.212034	-0.491251	0.418885	-0.785293	0.231629	-0.993632	-0.506806	-0.13114	0.48236	0.532636	0.0500328	0.679457	-1.46512	-1.39535	0.307517	0.239111	1.76087	2.1605	1.66915	1.38774
H3BLU7;O43488	AKR7A2	Isoform of O43488, Aflatoxin B1 aldehyde reductase member 2 (Fragment);Aflatoxin B1 aldehyde reductase member 2	0.638672	0.320596	1.24896	0.762018	0.846236	1.09349	1.43636	0.490486	0.50876	-0.201581	0.978199	0.959817	0.773484	0.838314	1.01869	1.16033	0.378051	0.392944	1.0339	1.34065	0.826606	1.41203	1.00367	0.665019	1.13515	0.573829	1.03328	0.774054	0.526774	0.812073	1.01125	0.138531	0.710691	0.130347	1.16254	0.0898354	0.0566009	-0.318983	0.395663	0.454748	-0.708864	-0.454554	-0.481431	2.63652	2.08514	2.74485	2.54024
H3BM21;P05106;P05106-2;P05106-3	ITGB3	Integrin beta (Fragment);Integrin beta-3;Isoform of P05106, Isoform Beta-3B of Integrin beta-3;Isoform of P05106, Isoform Beta-3C of Integrin beta-3	-0.234319	-4.5018	-1.55275	-2.06225	-1.0548	0.0414314	-1.43729	-1.36268	-1.83915	-1.94791	-2.46296	-1.86602	-0.956834	-0.749093	-1.66012	-2.59975	-1.91382	-1.81751	-1.44844	-0.989236	-0.384403	-1.16054	-1.27927	-1.03384	-2.13448	-0.739529	-1.77668	-1.45437	-0.831148	-1.70049	-1.65914	-1.53685	-0.466151	-2.50087	-4.18679	-1.56526	-2.18058	-1.07327	-3.41844	-1.38613	-1.63592	-1.04	-2.19512	1.87841	1.35727	1.18734	2.72166
H3BMD8;P56211	ARPP19	Isoform of P56211, cAMP-regulated phosphoprotein 19;cAMP-regulated phosphoprotein 19	0.637565	1.92484	2.53148	2.35985	0.759945	2.82421	2.30558	2.40767	2.25727	2.5989	1.63251	2.72833	1.64108	2.1021	0.450594	1.98916	1.98802	1.51488	1.65714	1.33318	1.41425	2.62397	2.09494	1.9293	2.66613	1.56182	2.69938	2.47014	2.11776	2.40286	2.26575	1.98262	2.25183	1.36881	2.57676	1.24977	1.69486	1.89466	1.33764	1.64132	1.18624	1.01503	1.71778	0.365941	-0.472207	-0.285738	0.566393
H3BP20;H3BS10;P06865	HEXA	Isoform of P06865, Beta-hexosaminidase;Isoform of P06865, Beta-hexosaminidase;Beta-hexosaminidase subunit alpha	0.31271	-0.584464	-0.344105	-0.856937	-1.38982	-0.76705	-0.576127	-0.705974	-0.366229	-0.244313	-0.50507	-0.658565	-0.40565	-1.46744	-1.21513	-0.740578	-0.524192	0.0116593	-0.12339	-0.788493	-0.705419	-0.488157	-0.285589	-0.800403	-0.843278	-0.0542531	-0.270518	-0.698255	0.49013	-0.331808	-0.0715723	-0.24101	-0.514363	-0.787615	-0.117423	-0.353156	0	-0.349493	-0.370285	-0.0939643	-0.678868	-0.630123	0.587543	1.19033	1.14191	1.16535	0.239846
H3BP28;Q99807	COQ7	Isoform of Q99807, 5-demethoxyubiquinone hydroxylase, mitochondrial;5-demethoxyubiquinone hydroxylase, mitochondrial	-1.31858	-0.615067	-1.17618	-0.76124	-0.689823	-0.767329	-0.797401	-0.953151	-0.684481	-1.32555	-0.804898	-0.293134	-0.85662	-0.698611	-1.16653	-0.896537	-0.814339	-0.724606	-1.34738	-0.469127	-0.526694	-1.31751	-1.16706	-0.993639	0.0680835	-1.74995	-0.870062	-0.715946	-1.1782	-1.42155	-1.34177	-0.575018	-0.829575	-4.01725	-0.984107	-2.37681	-2.28466	-3.47131	-5.24677	-3.80691	-3.80067	-1.65625	-4.98083	-0.797991	0.170654	0.449756	-0.996191
H3BP71;O75150	RNF40	Isoform of O75150, E3 ubiquitin-protein ligase BRE1B;E3 ubiquitin-protein ligase BRE1B	1.06075	1.00431	1.81984	-0.341367	0.741753	0.398804	1.93146	0.0271187	0.87216	0.714065	-0.983316	1.53744	-0.143247	1.58659	0.953276	-2.11777	1.7507	1.20522	0.226161	-0.364005	0.875741	2.27182	0.374901	0.440093	-0.501108	0.200947	1.71218	0.30502	1.36318	2.22794	1.09988	0.530325	0.957428	0.716503	-1.83642	0.390058	0.0338151	1.58838	0.670712	2.70495	1.54923	0.745704	2.90519	-4.4664	-1.19892	-0.856139	-2.39044
H3BP77;O00142;O00142-2;O00142-6	TK2	Isoform of O00142, Thymidine kinase 2, mitochondrial;Thymidine kinase 2, mitochondrial;Isoform of O00142, Isoform 2 of Thymidine kinase 2, mitochondrial;Isoform of O00142, Isoform 6 of Thymidine kinase 2, mitochondrial	-0.391773	-0.92119	-0.683747	-1.20993	-0.298102	-2.27389	-1.04026	-1.20051	-1.16112	-0.652125	-0.614131	-1.35941	-1.04457	-0.959657	-1.25732	-0.918118	-1.4853	-0.969906	-1.32969	-0.865988	-1.45734	-0.940806	-1.22985	-0.576599	-1.22555	-1.33537	-2.07759	-1.01045	-0.720036	-0.560874	-1.38346	-1.18641	-1.149	-0.926074	-1.61709	-0.651512	-1.09702	-0.912749	-0.378243	-1.11394	-1.27961	-0.877786	-1.14388	-0.702378	-0.907244	-0.786107	-1.27997
H3BPJ9;O96000	NDUFB10	Isoform of O96000, NADH dehydrogenase [ubiquinone] 1 beta subcomplex subunit 10;NADH dehydrogenase [ubiquinone] 1 beta subcomplex subunit 10	1.03888	2.55535	1.14513	1.79498	2.19905	0.590782	1.31106	1.2492	0.890777	0.287766	2.0966	1.90025	1.63373	1.15045	1.7699	2.6181	2.03705	1.81677	0.968146	2.54643	1.48381	1.07307	1.29306	1.35512	1.98593	1.29713	1.02806	1.55221	1.59068	0.937313	2.36879	1.23648	1.71746	1.70038	1.22565	1.0031	1.03361	0.85913	0.844735	0.919884	1.19857	1.10123	0.880006	2.48279	2.86772	3.14495	2.04116
H3BUN4;H3BUP2;O60936;O60936-3	NOL3	Isoform of O60936, Nucleolar protein 3 (Fragment);Isoform of O60936, Nucleolar protein 3 (Fragment);Nucleolar protein 3;Isoform of O60936, Isoform 3 of Nucleolar protein 3	-1.41986	4.23804	-0.184957	-0.445511	-0.456418	-0.271432	-0.292712	-0.650802	2.28132	4.02239	1.14865	0.143965	1.99152	2.37681	3.05176	-0.529581	-0.842353	-0.847784	-0.786345	3.41047	-1.51745	4.00518	-0.76908	-0.915368	4.22052	-1.24084	-0.505326	-0.442466	3.40011	-0.616832	-0.496286	-1.07493	-0.200652	2.09951	-0.963399	-0.420201	-0.737442	-1.04616	-0.879385	-1.77151	-0.754054	-1.8066	-3.46281	-3.03943	-3.2963	-2.98186	-1.66961
H7BXD5;P28676	GCA	Isoform of P28676, Grancalcin;Grancalcin	-0.78571	-1.03948	-0.555981	-0.615259	-1.677	-1.36228	0.411998	-1.09647	-0.877791	-1.28801	-1.53784	-0.516387	-0.665422	-0.692449	-1.39833	-1.23062	0.334931	-0.870314	-0.408309	-1.46134	-0.897765	-1.77989	-1.31569	0.0217089	-0.375632	1.10466	-1.27313	0.0884381	1.18769	-1.066	-0.852885	0.814329	-1.25947	-0.374742	-1.10407	-1.30854	-0.721521	-1.29365	-1.36111	0.113016	-1.67112	-0.0284738	-1.26254	0.0511418	-1.0016	-0.694188	-0.415147
H7BXI1	ESYT2	Isoform of A0FGR8, Extended synaptotagmin-2 (Fragment)	0.439894	0.563835	0.826319	0.105255	0.830584	0.495442	0.573495	0.496105	0.830178	0.918914	1.14256	0.538849	1.21317	0.540005	0.848511	0.509641	0.471491	0.385691	0.698891	0.614922	0.863338	0.873219	0.946147	1.3907	0.76994	0.767486	0.9533	0.754941	0.862158	1.2336	1.00971	0.932662	0.881604	-0.0663067	-0.269095	1.15677	0.539783	0.734387	1.15972	0.0514579	0.637673	1.10552	0.881979	-0.787157	-0.41417	-0.902372	-0.00762976
H7C5G1;Q2TAA2	IAH1	Isoform of Q2TAA2, Isoamyl acetate-hydrolyzing esterase 1 homolog (Fragment);Isoamyl acetate-hydrolyzing esterase 1 homolog	-1.51858	-0.92253	-0.530722	-0.358724	-0.651811	-0.233707	-0.343749	-0.112678	-0.826988	-0.366494	-0.631816	-0.492943	-1.2154	-0.411022	-1.18131	-1.29311	-1.66479	-1.44171	-1.76287	-0.330227	-0.775185	-0.377725	-0.794224	-1.30174	-0.562065	-1.40768	-0.611834	-1.34298	-0.526265	-1.29504	-0.989881	-1.05145	-0.764411	-2.15297	-0.418672	-0.93988	-0.617627	-1.40034	-2.17612	-0.418336	-0.653198	-5.74151	-1.04981	-0.132593	-1.08657	-0.321942	0.54947
I3L0A0;Q13404;Q13404-1;Q13404-2;Q13404-7	UBE2V1	HCG2044781;Ubiquitin-conjugating enzyme E2 variant 1;Isoform of Q13404, Isoform 1 of Ubiquitin-conjugating enzyme E2 variant 1;Isoform of Q13404, Isoform 2 of Ubiquitin-conjugating enzyme E2 variant 1;Isoform of Q13404, Isoform 5 of Ubiquitin-conjugating enzyme E2 variant 1	0.772616	0.565638	0.921128	0.316865	0.853358	0.880764	0.991831	0.715068	0.769698	0.312375	0.929194	0.973749	0.808649	1.1818	1.06754	0.695739	0.340921	0.262861	0.905758	0.682538	1.05823	1.37072	1.11143	0.105803	0.359655	1.04967	0.890485	0.911021	1.6216	1.07176	1.08044	-0.260573	1.10669	-0.173137	1.30327	1.04367	0.148524	0.880807	-0.151128	0.7808	1.04062	0.589862	1.05258	1.91331	1.40183	2.01587	2.44558
I3L0H8;Q9NUU7	DDX19A	Isoform of Q9NUU7, ATP-dependent RNA helicase DDX19A;ATP-dependent RNA helicase DDX19A	-0.867063	-1.57253	-0.720661	-1.00632	-0.650053	-0.435281	-1.07621	-0.399532	-0.840608	-0.755329	-0.456087	-0.522854	-0.85077	-0.80039	-1.0913	-0.277052	-0.718554	-1.44688	-0.372432	-0.769611	-1.13755	-0.33221	-0.327642	-1.5823	-0.441176	-0.800528	-0.201697	-0.334739	-1.01262	-0.571156	-0.521769	-1.29859	-0.954054	-1.56943	-0.560142	-0.476893	-0.107556	-1.06275	-0.604725	-0.655477	-0.870685	-0.844395	-0.591456	-0.355115	-0.87866	-0.56733	-0.587634
I3L0N3;P46459	NSF	Isoform of P46459, Vesicle-fusing ATPase;Vesicle-fusing ATPase	-0.0968097	-1.06011	-0.7258	0.0723161	-0.89735	0.0256146	-0.85005	-0.711715	-0.671746	-0.418383	-0.764807	-0.0979592	-0.69021	-0.627889	-0.641859	-1.07125	-1.30588	-1.22196	-0.139048	-0.806726	-0.769703	-0.827552	-0.42553	-1.05479	-0.851361	-0.692133	-0.620017	-0.20913	-0.362086	-0.606128	-1.03612	-0.534681	-0.743968	-0.809349	-0.220733	-0.448423	-0.230863	-0.973208	-0.171519	-0.772766	-1.19143	-0.63772	-0.298114	0.550384	0.727086	0.886266	0.447507
I3L295;J3KT75;J3KTK8;J3QQZ4;J3QRD5;J3QS48;J3QW43;O75352;O75352-2	MPDU1	Isoform of O75352, Mannose-P-dolichol utilization defect 1 isoform 2;Isoform of O75352, Mannose-P-dolichol utilization defect 1 protein (Fragment);Isoform of O75352, Mannose-P-dolichol utilization defect 1 protein (Fragment);Isoform of O75352, Mannose-P-dolichol utilization defect 1 protein (Fragment);Isoform of O75352, Mannose-P-dolichol utilization defect 1 protein (Fragment);Isoform of O75352,…	-0.170954	-0.40275	-0.184299	-0.115752	0.246292	-1.53568	-3.57651	-0.747438	-1.22064	-4.1732	-0.361653	-0.234725	0.024967	-1.2271	-0.580757	-1.58969	-0.0992177	-0.0456352	-1.33617	0.119982	-0.499157	-0.348882	-0.950129	0.0318562	-0.644416	-3.57006	-0.422721	-1.12516	-0.723003	-2.81171	-0.224026	-0.321138	-0.454241	-1.03832	-1.00478	-0.249457	-0.639364	-0.467497	-0.0603117	-1.13265	-0.526042	0.234282	-1.19717	1.04884	1.26205	1.41911	0.320904
I3L448;Q5TC12	ATPAF1	Isoform of Q5TC12, ATP synthase mitochondrial F1 complex assembly factor 1;ATP synthase mitochondrial F1 complex assembly factor 1	-1.65124	-0.904987	-0.428349	-0.288209	0.418405	-1.76813	-0.523391	-0.16176	-1.3931	-0.882527	-0.381657	-0.977139	-1.1378	-1.14729	-0.922663	-0.263979	-1.3156	-0.53267	-1.72429	0.0583418	-1.20493	-1.03347	-1.62764	-0.768785	-1.16718	-1.11833	-1.79903	-1.44714	-1.63642	-1.49522	-0.950145	-1.17543	-4.46849	-5.66164	-1.32474	-1.02622	-1.21448	-5.12464	-3.21472	-4.43828	-2.33636	-2.00837	-2.46852	-1.33511	-1.48258	-1.50909	-1.77468
I3L4X2;P33527;P33527-2;P33527-9	ABCC1	Isoform of P33527, Multidrug resistance-associated protein 1 (Fragment);Multidrug resistance-associated protein 1;Isoform of P33527, Isoform 2 of Multidrug resistance-associated protein 1;Isoform of P33527, Isoform 9 of Multidrug resistance-associated protein 1	-1.73207	-3.49024	-2.28691	-2.80185	-2.66812	-4.2239	-1.99234	-1.63622	-1.10565	-2.35219	-0.989973	-2.41515	-1.91227	-2.50168	-2.57861	-2.75986	-3.43224	-2.83514	-1.42165	-5.26023	-4.34039	-2.61282	-1.62054	-1.10477	-3.20005	-3.31958	-2.17278	-1.80389	-3.04314	-2.30151	-2.31311	-2.14183	-2.4862	-5.93663	-2.18246	-1.53626	-1.57578	-2.11879	-1.88591	-4.15768	-2.87296	-2.21091	-5.69952
J3KN16;Q5VYK3	KIAA0368	Isoform of Q5VYK3, KIAA0368;Proteasome-associated protein ECM29 homolog	-1.99441	-0.88376	-1.31516	-1.4453	-2.06216	-1.32733	-0.901454	-0.755569	-1.01839	-1.00768	-1.2834	-1.07209	-1.23775	-0.745436	-1.76892	-1.4903	-0.89969	-2.23908	-1.18044	-1.71744	-1.99322	-1.37669	-1.79861	-0.857149	-1.34065	-1.45475	-1.26166	-1.92153	-1.39922	-1.72263	-1.4752	-0.842638	-1.23676	-1.20301	-1.57974	-1.69759	-1.70794	-2.1687	-1.06513	-2.17626	-2.65055	-1.89051	-1.70478	-1.37358	-1.57026	-1.35822	-1.30362
J3KN36;P69849;Q5JPE7;Q5JPE7-2	NOMO3	Isoform of P69849, Nodal modulator 3;Nodal modulator 3;Nodal modulator 2;Isoform of Q5JPE7, Isoform 2 of Nodal modulator 2	0.356571	-0.494122	0.0616631	-0.0390209	0.294581	-0.585861	0.120381	0.186163	0.283122	0.357932	0.450112	-0.0657437	0.28635	-0.17231	0.273867	-0.0775138	0.176116	0.143483	0.400013	-0.0882683	-0.290137	-0.108536	0.342106	0.700464	0.165296	-0.0817703	-0.11823	0.10878	-0.252265	0.50893	0.156355	0.127812	0.205103	-0.707531	0.0614388	0.984523	0.656947	-0.380198	0.655081	-0.382385	-0.239715	0.829631	-0.334045	0.260888	1.31297	1.18423	0.894588
J3KNF4;O14618	CCS	Isoform of O14618, Copper chaperone for superoxide dismutase;Copper chaperone for superoxide dismutase	0.0246945	-1.27594	-1.04817	-1.8828	-0.721044	-1.15043	-0.597784	-0.69111	-0.864613	-0.78061	-0.681632	-0.624466	-0.578275	-0.336687	-0.635612	-1.06681	-1.34526	-1.89448	-0.347803	-0.768736	-0.252871	-0.187921	-0.355614	-1.88113	-1.38589	-0.0419439	-0.742906	-0.810871	-0.12411	-0.0576141	-0.819405	-1.37731	-0.290635	-3.81517	-0.472303	-0.314942	-0.274624	0.296969	0.0729265	-0.541375	-0.0923498	-0.312614	0.263041	1.5542	1.00187	1.43808	1.98778
J3KNF8	CYB5B	Isoform of O43169, Cytochrome b5 type B	2.26191	1.99814	2.71165	2.67008	3.44873	2.23491	2.8083	3.30233	2.76103	2.86618	3.18075	2.59636	3.08468	2.35228	3.07475	2.89307	2.481	2.50597	2.32539	3.21643	2.5003	2.67639	2.63682	3.34429	3.04931	2.53748	2.78019	2.65327	2.3143	2.62788	3.09572	2.98228	2.56511	1.66117	2.60987	2.9808	2.9533	1.15072	2.21678	0.696209	1.86058	2.24399	1.05866	2.72848	3.26348	3.35732	2.65952
J3KNQ4;Q9NVD7	PARVA	Isoform of Q9NVD7, Alpha-parvin;Alpha-parvin	1.10335	1.29201	1.43358	0.535404	1.19406	1.54068	0.825972	0.923409	1.18448	0.813022	1.46266	1.34042	1.29095	1.74898	1.7339	1.33204	1.0265	0.843482	1.21608	1.03022	1.56916	1.54233	1.51377	0.375167	1.54628	1.59876	1.24619	1.3334	2.09573	1.60528	1.93722	0.941169	2.05011	0.685988	1.51937	1.37688	0.925266	2.11166	1.7839	1.42662	0.857575	0.790393	2.08044	0.532268	0.877375	0.796593	1.13958
J3KP15;Q01130	SRSF2	Isoform of Q01130, Serine/arginine-rich-splicing factor 2 (Fragment);Serine/arginine-rich splicing factor 2	-2.01504	-1.44063	-1.20132	-1.98712	-1.34117	-1.6306	-1.152	-1.37016	-1.0477	-2.16027	-1.11263	-1.88733	-0.788508	-1.52391	-0.947944	-0.97864	-1.8301	-1.53057	-0.840142	-1.40702	-0.535887	-1.0164	-0.8034	-1.40135	-1.7262	-0.894238	-1.7096	-1.34794	-0.989462	-1.69018	-1.15325	-1.67767	-1.54441	-2.04965	-0.87322	-1.54857	-2.00629	-1.11112	-2.02358	-1.53457	-0.82889	-0.862253	-0.722018	0.942464	1.80983	1.81358	1.53318
J3KPF0	HECTD4	Isoform of Q9Y4D8, Probable E3 ubiquitin-protein ligase HECTD4	0.72135	-0.357	0.239945	1.22064	-5.58453	-5.39125	1.59783	0.785577	-1.38794	1.72465	-0.889403	-0.193998	-0.595365	2.1972	-5.06198	1.48935	-0.955892	-0.417804	-3.74146	0.227303	-0.747583	-4.50026	-1.2626	-1.9944	-0.43649	-4.20812	-4.26605	-1.28158	0	-3.18317	1.90202	-0.0595093	-4.6411	-0.864315	-3.75102	2.95292	-3.70767	1.4445	1.21891	-7.11077	-1.27294	-0.155177	-0.234105
J3KPS0;Q9NXW2	DNAJB12	Isoform of Q9NXW2, DnaJ (Hsp40) homolog, subfamily B, member 12, isoform CRA_c;DnaJ homolog subfamily B member 12	-4.35252	-3.37003	-2.04733	-2.11041	-2.2123	-2.01043	-3.02169	-2.67202	-2.46119	-5.26335	-2.19591	-2.29057	-2.60744	-2.07297	-2.49126	-2.89577	-3.53698	-4.21796	-2.25083	-3.17335	-1.99021	-2.53747	-2.32725	-1.5049	-2.23899	-1.95082	-2.11424	-1.9707	-1.78462	-2.63208	-2.2973	-2.14469	-2.48147	-2.1216	-1.93791	-2.24885	-2.7007	-2.69035	-3.74119	-6.60238	-5.1346	-3.3722	-4.74107	-1.76093	-1.1586	-1.29934	-1.56558
J3KPX7;Q99623	PHB2	Isoform of Q99623, Prohibitin-2;Prohibitin-2	1.54901	1.11498	1.8828	2.14955	2.77057	0.490039	1.16064	1.86798	1.5986	1.76359	1.60781	1.1224	2.10253	1.34932	2.11796	2.51615	1.8234	1.81057	0.945981	2.66098	1.7691	1.61624	1.55614	1.57505	1.15925	1.94548	0.913988	1.09937	1.95778	1.38726	1.66829	1.4418	1.29376	0.980411	1.22926	2.03725	1.77249	0.911005	1.19681	1.14444	0.997405	1.20397	1.30737	3.81071	3.98206	4.06181	3.54487
J3KQ32;Q9NTK5	OLA1	Isoform of Q9NTK5, Obg-like ATPase 1;Obg-like ATPase 1	-1.36903	-1.12126	-1.54915	-1.63255	-1.7465	-1.50769	-1.36565	-1.75903	-1.29312	-2.05653	-1.21384	-0.584853	-1.43143	-1.02105	-1.09704	-1.39644	-1.71039	-1.42067	-1.40913	-1.82522	-1.29769	-1.08516	-0.882352	-2.03439	-1.56265	-1.08161	-1.10585	-1.00149	-0.933195	-1.73917	-0.781085	-2.20736	-0.948326	-5.07273	-0.761804	-1.22583	-1.07123	-0.463272	-1.53712	-1.41011	-0.791743	-1.25918	-0.735356	0.93728	0.297654	0.653151	0.635743
J3KQ48;Q9Y3E5	PTRH2	Isoform of Q9Y3E5, Peptidyl-tRNA hydrolase 2, mitochondrial;Peptidyl-tRNA hydrolase 2, mitochondrial	2.62593	-1.06231	-0.386442	-0.85821	-0.270896	-1.06058	-0.278226	-0.206345	0.0113169	-0.439653	0.0957703	-0.522721	2.48218	-0.500696	-0.0871981	-0.588401	-0.235399	-0.469534	-0.278082	-0.688869	-0.524981	-0.624331	-0.489345	3.72699	-0.619638	-0.725526	-0.779197	-0.447522	-0.770986	2.29848	-0.221925	-0.389116	-0.26444	-1.73757	-0.37841	3.12301	2.37856	-1.5668	-0.434476	-1.52575	-1.46528	2.3079	-1.65192	-0.0681068	-0.359775	-0.491861	-1.06694
J3KQJ1;Q8NBJ7	SUMF2	Isoform of Q8NBJ7, Sulfatase-modifying factor 2;Sulfatase-modifying factor 2	0.634392	-0.612854	-0.0449991	-0.439696	0.015145	-0.39052	-0.312935	-0.469894	0.107999	-2.05375	0.660057	-0.352543	-0.291138	-1.21222	0.418455	0.590323	-0.222403	-0.197084	-0.5414	0.253546	-0.102334	-0.157568	0.583679	0.453269	0.257635	0.398801	-0.0457258	0.00107613	0.563966	0.549331	0.00836936	-0.390559	0.0483823	-0.281414	0.0280149	0.261112	-0.132285	-0.806182	-0.925143	0.491472	-0.561025	-1.3114	0.225703	0.655563	1.43994	1.02151	1.03379
J3KQN4	RPL36A	Isoform of P83881, 60S ribosomal protein L36a	1.19109	0.475142	1.38028	0.81514	0.628375	0.55857	0.664681	1.24205	0.377752	0.39315	0.352779	0.226427	0.361067	0.881891	0.39225	0.360735	0.595975	0.240752	1.13298	0.117347	0.704421	0.524929	0.534085	1.0923	0.485058	0.126283	0.292093	0.229323	0.773754	-0.0583854	-0.478211	0.946906	0.190166	0.362154	1.34056	0.433166	0.834585	0.0130414	0.26794	0.970487	0.416429	0.319708	0.308255	1.81189	1.29984	1.39462	1.42773
J3KR44;Q96FW1	OTUB1	Isoform of Q96FW1, Ubiquitin thioesterase;Ubiquitin thioesterase OTUB1	0.432036	0.736386	0.779763	0.709041	0.269651	0.982654	0.87868	0.86404	0.758884	0.91804	0.695889	0.822598	0.226095	0.743491	0.443049	0.616992	0.464718	0.223561	0.812984	0.813565	0.521894	0.712408	0.816091	0.30278	0.485781	0.409468	0.869065	0.64611	0.802968	0.607047	0.348408	0.701356	0.760584	0.992377	0.943598	0.199321	1.02353	1.06384	0.495769	0.950341	0.334559	0.258829	0.746356	1.22228	-0.0329702	0.748562	1.45509
J3KR97;Q9BTW9;Q9BTW9-4	TBCD	Isoform of Q9BTW9, Tubulin-specific chaperone D;Tubulin-specific chaperone D;Isoform of Q9BTW9, Isoform 4 of Tubulin-specific chaperone D	-1.49238	-0.767726	-0.942562	-0.979763	-1.35931	-0.747359	-1.19671	-1.24945	-1.10556	-0.731913	-1.21273	-0.647524	-0.829466	-0.627767	-1.07501	-1.28282	-1.07146	-1.21117	-0.709131	-0.851769	-1.55354	-0.867654	-1.06669	-1.88144	-1.15558	-1.24773	-1.13417	-0.437258	-0.917251	-0.841492	-1.13	-0.647759	-1.10689	-1.53427	-1.22244	-0.791627	-0.874413	0.225045	-1.45637	-0.846749	-0.794951	-1.49016	-0.848259	-2.07902	-3.11053	-2.74748	-1.55095
J3KS05;P83916	CBX1	Isoform of P83916, Chromobox protein homolog 1 (Fragment);Chromobox protein homolog 1	0.279988	-0.126304	0.208414	0.328736	-0.00353635	0.591971	-0.237907	0.687133	0.405462	0.287976	0.00681762	0.0603123	0.0766111	0.821972	0.0630704	-0.332744	-0.592801	-0.826583	-0.128295	0.154672	0.837026	0.303634	0.404903	0.0578423	0.194433	0.145521	0.345063	0.240018	0.680699	0.231375	-0.0605548	0.531147	0.10272	-0.892245	0.98002	0.04654	0.495742	-0.279024	0.0626711	-0.506248	0.18151	-0.383823	0.417044	-1.43969	-0.937388	-0.908807	-0.687081
J3KTA4;P17844	DDX5	Isoform of P17844, Probable ATP-dependent RNA helicase DDX5;Probable ATP-dependent RNA helicase DDX5	0.158277	-0.247846	0.693173	0.338651	0.060785	0.11042	0.0358049	0.722281	0.698899	0.463373	1.1878	0.191766	0.780225	0.645952	1.07395	0.732602	0.425779	0.0851202	1.02056	0.52977	0.515543	0.414088	1.3255	0.151668	0.798327	0.915422	0.524097	0.521031	0.199486	0.585066	0.568077	0.508074	0.733277	-0.0990792	1.28708	0.522316	0.525894	0.362965	0.273078	0.559568	-5.31387	0.764558	0.356019	1.23685	1.33348	1.44976	1.33985
J3KTL2;Q07955	SRSF1	Isoform of Q07955, Serine/arginine-rich-splicing factor 1;Serine/arginine-rich splicing factor 1	1.56195	1.55736	1.99368	2.50926	2.15533	2.16472	1.85581	2.85468	2.3506	2.39521	2.35355	1.93662	2.46086	1.89416	2.28255	2.41946	1.49534	1.23468	1.86184	2.20096	2.08901	1.89257	2.36527	2.35763	1.97939	1.28434	2.3037	2.12111	1.93454	1.67215	1.77257	2.17986	1.65616	2.14989	2.84565	2.01032	2.22058	2.15374	1.46488	1.55145	1.00423	1.57899	1.44667	1.93978	2.75218	2.72781	2.35646
J3QL56;O75880	SCO1	Isoform of O75880, Protein SCO1 homolog, mitochondrial;Protein SCO1 homolog, mitochondrial	0.146192	0.0872146	-0.209927	1.03465	0.854552	0.209654	0.253092	0.207437	-0.0573282	-0.626771	0.433794	0.119364	0.12729	0.128805	0.577545	1.33733	-0.0617634	0.392184	0.4762	1.26658	0.413433	0.0571459	-0.518989	0.932434	0.703499	0.276532	0.0370062	0.15487	0.488628	-0.614113	0.228225	-0.0715874	0.352569	0.546364	-0.0291678	-0.0902995	-0.357943	-2.104	-1.09073	-0.737054	-0.367445	-0.701441	-1.51804	1.15553	1.83093	2.04823	1.25817
J3QL71;Q96FV2	SCRN2	Isoform of Q96FV2, Secernin-2;Secernin-2	1.6385	2.36715	3.44094	3.9299	2.69075	1.40261	2.74625	2.12629	2.10179	3.24909	2.58881	3.01266	1.78209	2.99678	2.08904	2.87258	2.4408	1.9836	2.62099	3.33346	1.89509	2.77365	1.51864	1.1172	2.94496	2.64737	1.86542	2.42687	2.4353	2.8748	2.77884	1.91958	2.90837	2.42941	1.55061	2.14527	2.11354	1.88628	2.40475	1.8151	2.0459	1.21461	2.13229	1.67229	0.31249	1.03737	1.48781
J3QLS3;Q9Y2R9	MRPS7	Isoform of Q9Y2R9, 28S ribosomal protein S7, mitochondrial;28S ribosomal protein S7, mitochondrial	-3.30709	-3.93432	-2.67389	-2.32413	-2.10044	-4.38211	-2.40552	-2.40438	-2.91092	-4.27838	-1.42883	-1.69214	-2.42997	-2.35755	-1.44727	-0.667464	-1.57275	-1.53791	-2.08602	-1.07527	-2.18658	-2.38813	-1.83927	-1.53028	-1.67806	-2.93774	-2.53906	-2.15982	-2.50075	-3.03867	-2.94513	-3.10212	-3.6117	-4.96481	-1.87412	-1.83066	-2.27179	-3.63066	-3.48904	-4.02183	-4.13609	-2.07808	-4.0889	-2.13181	-1.48786	-1.32097	-1.73484
J3QQQ9;J3QQV1;J3QRC4;J3QRI7;P61254	RPL26	Uncharacterized protein;Isoform of P61254, 60S ribosomal protein L26;Isoform of P61254, 60S ribosomal protein L26 (Fragment);Isoform of P61254, 60S ribosomal protein L26 (Fragment);60S ribosomal protein L26	1.58489	0.765757	1.43184	0.77547	1.73933	1.03856	0.767506	1.36271	1.37535	1.09405	1.13658	0.579235	1.90831	1.08222	2.27122	1.7361	1.11818	1.24843	1.66379	1.14884	1.44373	1.48514	1.54627	1.19913	1.09468	1.25095	1.0185	0.741191	0.438165	1.52948	1.1985	1.16246	0.97802	1.15022	1.92793	1.80123	1.77874	1.30515	1.6378	1.83234	1.07386	2.29981	1.50782	4.36901	4.57959	4.43697	4.01797
J3QRM9;Q8N138;Q8N138-4	ORMDL3	Isoform of Q8N138, ORM1-like protein 3 (Fragment);ORM1-like protein 3;Isoform of Q8N138, Isoform 2 of ORM1-like protein 3	-1.35377	-2.98339	-1.58315	-1.55092	-0.333939	-2.91916	-1.72335	-1.70306	-1.69727	-1.46395	-2.4727	-1.76911	-0.966129	-2.1216	-2.56925	-1.3653	-2.38301	-2.156	-4.72106	-1.2107	-2.12272	-2.19023	-3.10919	-1.05382	-2.01697	-1.7909	-2.7415	-3.04189	-1.16108	-1.90522	-0.538731	-2.37968	-1.82213	-2.33076	-3.7218	-1.01315	-1.54359	-2.81043	-1.38388	-1.2143	-1.81736	-0.591849	-1.89288	-1.86411	-0.548874	-1.68967	-0.637696
J3QRS3;O14950;P19105	MYL12A	Isoform of P19105, Myosin regulatory light chain 12A;Myosin regulatory light chain 12B;Myosin regulatory light chain 12A	3.11587	3.03718	3.29048	2.99144	3.56967	4.50626	3.18448	3.43861	3.59933	3.25028	3.30497	2.98266	3.60845	3.4337	3.72934	3.1243	2.81019	2.84482	3.68763	2.91195	3.73262	3.76755	4.00555	3.42839	3.20172	3.86245	3.35479	3.41888	3.61158	3.88385	3.36185	3.28796	3.75886	3.25464	3.55641	3.7659	3.48721	4.22777	3.82273	3.97655	3.46397	3.52258	4.3308	4.07836	4.33587	4.20227	4.70127
J3QRS9;O43670;O43670-4;X6R4W8	ZNF207	Isoform of O43670, BUB3-interacting and GLEBS motif-containing protein ZNF207;BUB3-interacting and GLEBS motif-containing protein ZNF207;Isoform of O43670, Isoform 4 of BUB3-interacting and GLEBS motif-containing protein ZNF207;Isoform of O43670, BUB3-interacting and GLEBS motif-containing protein ZNF207	0.110904	0.18381	0.1198	0.536727	-0.472414	0.449332	-0.0221857	0.322734	0.827139	0.167852	0.229635	0.274004	0.348195	0.683113	0.504418	0.721256	0.252168	-0.359555	0.373777	0.72765	0.892713	-0.0171569	0.629317	0.214986	0.568351	0.45496	0.156761	0.624367	0.516633	0.0117967	0.0507118	0.617662	-0.042919	-0.258056	0.79075	-0.283725	-0.423169	-0.772461	-1.11563	-0.055782	-0.47671	-1.1999	-1.01737	0.205702	0.993335	0.466531	-0.181081
J3QRU1;P07947	YES1	Isoform of P07947, Tyrosine-protein kinase;Tyrosine-protein kinase Yes	-1.18014	-1.21339	-0.564913	-0.977355	-0.478731	-1.57136	-0.720331	-0.626222	-1.43583	-1.01204	-1.00342	-1.11812	-0.75011	0.568566	-1.02441	-1.13959	-1.24993	-1.3218	-1.04689	-1.35966	-1.12513	-0.886863	-1.19638	-0.768093	-0.502314	-1.16966	-1.24621	-1.40415	-1.45335	-1.1517	-0.806545	-1.44046	-1.51776	-2.66473	-1.48532	-1.17029	-1.64274	1.08062	-0.66259	-1.46952	-1.59539	-0.580123	-1.10786	-0.64285	-0.59945	-0.666766	-1.12819
J3QT28;O43684;O43684-2	BUB3	Isoform of O43684, Mitotic checkpoint protein BUB3 (Fragment);Mitotic checkpoint protein BUB3;Isoform of O43684, Isoform 2 of Mitotic checkpoint protein BUB3	-1.13466	-0.865578	-0.835029	-0.819859	-1.353	-1.20475	-1.58819	-0.948152	-0.81154	-0.823138	-1.0139	-0.920381	-1.28853	-0.968181	-1.07512	-1.00869	-0.976795	-1.40847	-1.68902	-1.43921	-0.655956	-1.49651	-0.811819	-0.966134	-0.917542	-1.03963	-1.43488	-0.730915	-0.725977	-0.954757	-1.75637	-0.530611	-1.08964	-1.12905	-0.412672	-1.20722	-0.888428	-1.46208	-3.41815	-0.818148	-1.02808	-2.06598	-1.30378	-0.473674	-0.138504	-0.662674	-0.143708
J3QTA6;Q9BRQ6	CHCHD6	Isoform of Q9BRQ6, MICOS complex subunit;MICOS complex subunit MIC25	-2.32225	-5.16684	-1.45502	-0.630363	-1.17291	-1.47432	-1.43958	-0.907351	-1.64384	-1.84945	-1.37179	-1.59397	-1.5726	-2.18872	-1.43428	-0.942297	-1.16962	-1.74539	-5.7385	-1.44804	-1.91367	-2.15543	-1.85052	-1.41381	-1.58708	-1.80177	-1.81449	-1.47828	-2.16064	-2.04279	-1.80662	-2.54583	-1.77413	-1.7518	-1.98627	-1.86294	-2.58915	-4.6861	-5.37053	-3.84573	-3.33167	-3.99262	-3.87091	-1.69517	-1.52627	-1.64313	-1.88387
K4DI93;Q13620;Q13620-1	CUL4B	Isoform of Q13620, Cullin 4B, isoform CRA_e;Cullin-4B;Isoform of Q13620, Isoform 2 of Cullin-4B	-2.15674	-1.60817	-1.75912	-1.67143	-1.66915	-1.67412	-1.6772	-1.74137	-1.66137	-1.75428	-1.75436	-2.05028	-1.90022	-1.9484	-1.97327	-1.9535	-1.98024	-1.89745	-1.67231	-1.94287	-2.15426	-1.85408	-1.7407	-2.36201	-2.05862	-1.96291	-1.90685	-1.71365	-2.08246	-1.96353	-1.90712	-1.91963	-2.09417	-2.08999	-1.41336	-1.98538	-1.5571	-1.95268	-2.00897	-1.84666	-1.12537	-1.59515	-1.7939	-1.05559	-1.92194	-1.67616	-1.93293
K7EK07;P84243	H3F3B	Isoform of P84243, Histone H3 (Fragment);Histone H3.3	0.632249	1.43229	1.66918	2.32301	1.25924	-4.445	1.36313	1.17392	1.32983	1.57062	-0.407901	2.45548	3.23575	4.92295	0.664467	3.00561	0.977377	1.14537	1.95455	2.53903	1.57635	2.17565	1.27815	0.123272	1.64131	-4.93551	1.77831	0.900654	-0.122559	1.67903	0.784411	1.91582	2.20814	-4.47539	3.47503	2.1725	1.10167	0.656928	-5.20545	0.976262	-3.16885	-5.59419	1.19271	2.18176	0.195591	3.96512	3.18018
K7EK33;K7EQ02;K7EQ55;Q96EP5;Q96EP5-2	DAZAP1	Isoform of Q96EP5, DAZ-associated protein 1;Isoform of Q96EP5, DAZ-associated protein 1 (Fragment);Isoform of Q96EP5, DAZ-associated protein 1;DAZ-associated protein 1;Isoform of Q96EP5, Isoform 2 of DAZ-associated protein 1	-0.00572797	0.237171	0.158127	0.394036	-0.159115	0.806592	-0.421797	0.574599	0.390389	-0.545578	0.429468	-0.0504505	0.0495699	-0.0440179	0.401302	0.647433	0.48912	-0.545057	0.462785	0.248855	0.170608	0.231374	0.46577	-0.193036	0.296243	0.0680154	-0.0254907	0.167875	-0.227453	0.764029	-0.441075	-0.266946	0.0642035	-3.60277	1.174	-0.217201	-0.150156	-0.815863	-5.34874	0.374174	-0.155922	-6.00023	-0.902133	1.00407	0.85518	1.02176	0.490658
K7EK35;P42229	STAT5A	Isoform of P42229, Signal transducer and activator of transcription;Signal transducer and activator of transcription 5A	-1.16794	-0.919454	-0.10369	-0.0191984	-0.874827	-1.30268	0.0444307	-0.574226	-0.592235	-0.16433	-0.561908	-0.367669	-1.08086	-0.680113	-0.983328	-0.335128	-0.543496	-0.761959	-0.523879	-0.147702	-1.17119	-0.212103	-0.920953	-1.33785	-0.611425	-0.58504	-0.739304	-0.753975	-0.846805	-0.559517	-0.605231	-0.917934	-0.569074	-0.769029	-1.15176	-0.640647	-0.502468	-1.00073	-0.197517	-1.62718	-0.516548	-0.651144	-0.518903	-0.912088	-0.923726	-1.10785	-0.799434
K7EKE6	LONP1	Isoform of P36776, Lon protease homolog, mitochondrial	-0.475905	-0.194705	0.11871	0.427839	0.712259	-0.147494	0.00447094	-0.339162	-0.31282	-0.354591	-0.109278	-0.543658	0.00991899	-0.71551	-0.30818	0.340363	-0.923324	0.161086	-0.36658	0.0925233	-0.728246	-0.0656582	-0.501743	-0.396574	-0.0494871	-0.542001	-0.314082	-0.944994	-0.318904	-0.112323	0.384059	-0.320256	0.294973	-0.399483	-0.440264	0.185746	-0.287725	-0.169082	-0.0840237	-0.101991	-1.35884	-0.25408	-0.204721	1.88658	2.2497	2.42892	1.32649
K7EKI8;O60437	PPL	Isoform of O60437, Periplakin;Periplakin	-5.49611	-1.0872	-0.822936	-2.1668	0.967547	-1.66852	-1.78582	-3.47204	-1.94493	-2.03896	-0.925672	-1.25984	-2.07219	-1.76558	-2.84504	-2.58582	-5.23739	-3.76013	-3.70209	-1.24274	-2.2516	-1.93825	-2.76096	-2.03638	-3.09297	-3.16442	-1.62508	-1.77669	-2.08608	-4.16219	-4.81567	-1.38478	-2.99961	-1.07666	-3.13794	-1.20331	-1.55319	-1.50511	-0.893617	-5.59188	-3.29126	-5.3688	-1.84522	-0.145143	-0.0546894	-0.103472	-0.291413
K7ELC2;P62841	RPS15	Isoform of P62841, 40S ribosomal protein S15;40S ribosomal protein S15	1.12756	0.0494687	0.858728	-0.489196	-0.12736	-0.299573	-0.097006	0.173372	0.848694	-0.276063	0.1898	0.0127986	-0.167525	0.319095	0.615922	0.376158	0.113014	0.272623	-0.198321	0.320277	0.728867	-0.296414	0.217563	0.444381	0.270981	-0.122026	-0.492317	0.336402	0.949424	0.377679	-0.0817102	0.429743	-0.0485644	-0.108485	0.251955	1.03454	1.04059	-0.375581	0.204902	0.338873	0.0146546	-0.151127	0.209619	1.26895	0.848115	0.928357	0.0724612
K7ELQ9;Q6UW68	TMEM205	Isoform of Q6UW68, Transmembrane protein 205 (Fragment);Transmembrane protein 205	1.86335	1.24082	1.26696	1.31303	1.23497	1.25101	1.75909	1.66786	1.91601	2.04333	2.09227	1.6963	1.82485	1.47911	1.51976	1.62658	1.88001	1.33642	1.79811	1.39834	1.52878	2.01832	1.71181	2.45626	1.92189	1.43627	2.06116	1.76225	1.58985	2.44021	1.91879	1.91522	1.5608	1.2693	1.97809	1.28549	2.39732	1.12743	1.71585	0.616007	2.10525	1.41785	0.863238	3.39231	3.99589	3.91702	3.48434
K7EPS8;Q9NSK7;Q9NSK7-3;Q9NSK7-4	C19orf12	Isoform of Q9NSK7, Protein C19orf12 (Fragment);Protein C19orf12;Isoform of Q9NSK7, Isoform 3 of Protein C19orf12;Isoform of Q9NSK7, Isoform 1 of Protein C19orf12	-2.34875	-1.94211	-1.07316	-1.1615	-0.668641	-3.99166	-0.68017	-1.41066	-2.12267	-1.27801	-1.28295	-2.04057	-1.2477	-1.25474	-1.35886	-1.2626	-1.75636	-1.49703	-1.44735	-1.51039	-2.28716	-0.846493	-1.98711	-1.86933	-1.9733	-1.00613	-2.69682	-1.94265	-1.31276	-0.992258	-0.942097	-3.818	-0.665881	-4.31141	-1.85749	-0.236394	-0.631421	-2.49373	-1.39064	-2.85799	-1.44101	-1.81329	-2.41944	-0.111187	-1.74652	-1.21587	-1.16271
K7ERG9;P00746	CFD	Isoform of P00746, Complement factor D;Complement factor D	1.18242	0.80073	2.26482	0.731431	0.408252	2.52603	0.967234	1.74017	1.68158	1.63252	1.69155	2.68906	0.766016	1.94816	0.913791	1.021	1.28315	1.21441	2.11883	1.6567	1.52576	1.53739	1.51579	1.61916	2.12766	0.300658	2.13784	1.42283	0.306497	1.82767	1.32588	0.700204	0.809797	5.11617	1.54072	1.79907	0.658655	0.769917	0.491632	1.32216	0.574729	0.573593	1.08445
K7ERI9;P02654	APOC1	Isoform of P02654, Apolipoprotein C-I (Fragment);Apolipoprotein C-I	3.25573	2.91977	2.05335	1.00677	1.50493	2.13999	2.45617	1.25365	2.53494	1.59486	3.15352	2.9125	2.33986	3.306	1.67216	0.636297	3.81144	1.66274	0.37088	2.39074	3.00916	2.88396	1.8936	2.90432	2.55154	2.86198	2.73976	2.47737	3.60694	2.66743	3.018	2.37331	2.49807	3.10112	-0.933126	2.11428	1.03513	2.80385	2.83862	1.50341	2.58507	3.01807	3.47622	1.48552	2.63517	2.53158	2.26022
K7ES70;P55083;P55083-2	MFAP4	Isoform of P55083, Microfibril-associated glycoprotein 4;Microfibril-associated glycoprotein 4;Isoform of P55083, Isoform 2 of Microfibril-associated glycoprotein 4	0.2931	1.16686	-0.034855	1.12843	0.130072	1.2313	1.00999	0.0154184	2.28376	1.63322	1.3189	0.0808749	0.437563	0.566981	1.09719	0.959019	-0.341003	0.628577	-0.685408	-0.215923	0.462472	-0.25683	1.67728	1.56436	1.37837	0.405639	0.322907	1.58136	0.385144	0.835318	1.07003	0.588734	1.74161	0.868629	-0.00665231	1.54577	1.07611	0.315382	-3.79351	-0.774889	0.410766	-0.93885	-0.31703	-5.3788	-0.422427	-4.84483	-0.327276
K7ESP4;Q8WVC6	DCAKD	Isoform of Q8WVC6, Dephospho-CoA kinase domain-containing protein (Fragment);Dephospho-CoA kinase domain-containing protein	-0.114782	-1.68341	-1.1409	-1.1519	-0.820358	-1.72372	-0.870274	-1.05844	-1.43301	-0.544013	-0.631459	-1.11028	-0.459463	-1.24912	-0.968403	-1.44941	-1.20638	-3.36748	-0.930024	-1.47044	-1.46055	-0.920445	-1.37775	-0.567849	-1.12424	-1.6865	-1.51815	-1.39666	-2.10983	-1.67667	-0.910088	-1.36242	-1.61098	-2.43634	-1.56969	-1.46491	-0.757941	-3.99098	-3.41034	-3.9225	-2.38931	-0.51705	-3.5302
L0R6Q1	SLC35A4	Isoform of Q96G79, SLC35A4 upstream open reading frame protein	0.840142	0.915059	0.889172	0.85159	1.78924	0.572689	0.659611	0.976008	0.510198	0.615865	0.601625	0.287605	0.95082	0.66106	1.14444	0.811862	0.362744	0.79426	0.428361	0.907261	0.706546	0.899496	0.785112	0.918994	0.364342	1.0683	0.417714	0.144118	0.454862	1.00636	0.823505	0.36114	0.931757	-0.0135579	0.379625	1.11132	0.768534	0.583259	1.07863	0.255618	0.0161968	1.22283	0.326353	-0.126084	0.849744	0.404373	0.0131452
M0QWZ7;Q9NP81	SARS2	Isoform of Q9NP81, Serine--tRNA ligase, mitochondrial;Serine--tRNA ligase, mitochondrial	-0.943965	-0.69996	-0.554943	0.159218	0.343583	-0.736551	-0.98731	-0.0129334	-0.986113	-0.128338	-0.0252862	-0.552621	-0.461135	-0.529656	-0.245698	0.301641	-0.38547	-0.176114	-0.980146	0.583465	-0.346544	-0.514646	-0.495879	-0.0992487	-0.416927	-0.495483	-0.716451	-0.544532	-0.561849	-0.572757	-0.779619	-0.55291	-0.748001	-0.498513	-0.381381	-0.579486	-0.510795	-1.17137	-1.08428	-0.892769	-0.767949	-1.36739	-1.08625	0.245385	0.551473	0.537474	0.317714
M0QYN0;Q969H8	MYDGF	Isoform of Q969H8, Myeloid-derived growth factor;Myeloid-derived growth factor	-0.320275	-0.432426	0.410227	-1.04052	-0.0284815	-0.735029	-0.706932	-0.345139	0.0722224	-0.85907	-0.278009	-0.895535	-0.145994	-0.928438	-0.399269	-1.26938	-1.17736	0.165378	-0.804766	-1.13439	-0.798233	-0.398821	-0.167298	-0.881885	-0.599399	-0.295846	-0.971141	-1.09094	-0.654167	0.182203	-0.357998	0.0997208	0.320595	-0.48637	-0.371669	-0.267176	-0.267244	0.541985	0.425303	-0.468127	0.0451462	1.23314	0.725699	1.91986	1.56171	1.13952	1.17494
M0QYZ2;M0R0N4;P53680	AP2S1	Isoform of P53680, AP complex subunit sigma;Isoform of P53680, AP complex subunit sigma;AP-2 complex subunit sigma	1.38973	0.433732	1.19764	0.808643	0.919421	0.820512	0.903	0.79078	1.26543	1.33281	1.17789	0.779624	1.31289	0.870868	1.09152	0.914027	0.921251	0.723153	1.06175	0.814952	0.678809	1.15904	1.27584	0.91046	0.630809	1.01084	0.547504	0.746946	0.947673	1.14123	0.786842	0.947095	0.60112	0.491196	1.06631	1.11275	1.63442	0.706136	1.15739	0.895886	0.535597	0.826111	0.827805	1.94087	2.04694	1.6024	1.30141
M0QZR4	ARHGEF1	Isoform of Q92888, Rho guanine nucleotide exchange factor 1	-0.709414	-1.3782	-0.691016	-1.21723	-0.782669	-1.12438	-0.786039	-0.319013	-0.594685	-0.936008	-0.623484	-1.19906	-0.891616	-0.765024	-1.10548	-0.943399	-1.14928	-1.15429	-0.567205	-0.991245	-1.05647	-0.978283	-0.898839	-0.892819	-0.736409	-0.889497	-1.07168	-0.789551	-0.924024	-1.20075	-0.970196	-0.569828	-1.33391	-1.17723	0.464016	-1.16695	-0.193687	-1.74264	-3.19375	-0.983676	-3.04821	-0.953294	-1.4501	-0.884352	-1.24938	-0.951691	-0.5004
M0R0F0;M0R0R2;P46782	RPS5	Isoform of P46782, 40S ribosomal protein S5 (Fragment);Isoform of P46782, 40S ribosomal protein S5;40S ribosomal protein S5	-1.55738	-2.15351	-1.72499	-2.36466	-0.780371	-2.04043	-2.5326	-1.92484	-1.95538	-2.12479	-1.61571	-2.08133	-1.20785	-2.25517	-0.698648	-1.08844	-3.51706	-1.67687	-1.1704	-1.62073	-1.11867	-1.61394	-0.876668	-1.37667	-1.64868	-1.46472	-1.44155	-1.14561	-0.609606	-1.27111	-0.791939	-1.62153	-0.554801	-1.417	-1.00875	-0.60073	-0.529345	-1.42258	-0.857349	-0.717031	-0.479936	-0.215359	-0.644178	3.35086	3.87416	3.9222	3.39905
M0R117;Q02543	RPL18A	Isoform of Q02543, 60S ribosomal protein L18a;60S ribosomal protein L18a	-0.156622	-0.360333	0.360972	0.0824759	0.353648	0.402243	-0.153405	0.109628	0.219469	0.174133	0.0128901	-0.341384	0.862783	0.0888008	0.585213	0.371723	-0.162999	0.435399	0.537113	0.280958	0.617972	0.197904	0.38686	0.234546	0.545763	0.363441	0.137825	0.14977	-0.41213	0.177106	0.108888	0.0943228	0.166676	0.306275	0.886354	0.665971	1.05264	0.336889	0.460618	0.750153	0.606259	1.08065	0.669399	1.94465	2.21243	1.90871	1.51909
O00116	AGPS	Alkyldihydroxyacetonephosphate synthase, peroxisomal	-2.22583	-2.17938	-2.48186	-2.3937	-1.5884	-2.46163	-0.218088	-0.960865	-1.25721	-1.78283	-1.88743	-2.15466	-1.09864	-2.30887	-0.94694	-0.869058	-1.64203	-1.73257	-1.20056	-1.92455	-2.53297	-2.3724	-1.88092	-0.807655	-0.882815	-1.73267	-0.417744	-1.56435	-1.20471	-1.20256	-1.98597	-0.967559	-2.3381	-2.42957	-1.23756	-1.69884	-1.72099	-2.29843	-1.61507	-2.12774	-2.20732	-1.29068	-1.52575	-0.587311	-0.681119	-1.10009	-1.83495
O00151	PDLIM1	PDZ and LIM domain protein 1	1.89108	1.56369	2.27494	2.21164	2.00171	4.53895	2.1267	2.33541	2.83974	2.0902	2.1363	2.0075	1.91137	2.84168	2.54035	2.39876	2.07517	1.43346	2.75961	2.07046	2.80098	2.42994	2.89213	1.63226	2.37625	1.8507	2.51155	2.83251	1.87226	2.20813	1.75606	1.71647	2.55739	1.9845	2.95432	2.02576	2.06487	2.50272	1.40502	2.7505	1.20895	1.28491	1.64355	2.6701	2.73938	3.14332	3.15251
O00161	SNAP23	Synaptosomal-associated protein 23	0.296985	-1.51437	-0.154075	-0.71344	0.285206	-0.305943	-0.633384	-0.744432	-0.329943	-0.291613	0.0218601	-0.56578	0.128802	-0.860049	-0.294395	-0.323722	-0.416006	-0.833915	-0.158267	-0.436667	-0.503649	-0.365566	-0.339171	-0.0131599	-0.30707	-0.594786	-0.871263	-0.155588	0.381195	-0.19193	-0.489606	-0.207693	-0.483904	-0.638138	-0.225715	-0.739811	-0.24138	-0.207975	-0.546709	-0.826283	-1.86852	-0.419722	-1.5369	-0.338394	0.172426	-0.0654823	-0.490348
O00165;O00165-2	HAX1	HCLS1-associated protein X-1;Isoform of O00165, Isoform 2 of HCLS1-associated protein X-1	2.474	-5.86228	4.34261	-2.02221	-2.0308	-2.81171	-3.42747	1.56495	-0.0719363	-3.20213	2.05191	3.58542	-3.08051	1.04197	-2.98609	0.784678	1.63179	-3.85151	-3.33439	0.220788	-3.38842	-3.48876	2.96221	-1.20205	-3.1388	-4.86129	-2.86594	3.16805	6.42145	-3.07782	5.34182	-3.33504	1.72209	-3.09453	-3.28355	-2.51875	-3.14505	-4.64318	-3.70292	4.87014	-3.68756	-4.17329	2.86481	-0.603381	-0.874368	-0.974985	-2.12748
O00170	AIP	AH receptor-interacting protein	-1.04733	-0.610524	-0.28092	-0.300082	-0.701647	-0.0650977	-0.44972	-0.193767	-0.513403	-0.728571	-0.549182	-0.448231	-0.871894	-0.482321	-0.408209	-0.471634	-1.13319	-0.997333	-0.175537	-0.320154	-0.810636	-0.408092	-0.393194	-0.792592	-0.453682	-0.613758	-0.386418	-0.312621	-0.442518	-0.760062	-1.16353	-0.472148	-0.833047	-0.316852	0.305846	-1.30127	-0.777197	-0.516266	-1.88002	-0.678244	-6.90559	-3.96377	-1.21412	-1.1323	-1.37048	-0.715946	-0.278847
O00186	STXBP3	Syntaxin-binding protein 3	-1.20939	-1.94019	-1.63184	-1.69716	-1.61687	-1.47306	-1.58658	-1.47773	-1.59659	-1.39725	-1.44635	-1.946	-1.22963	-1.49349	-1.7084	-1.70882	-2.01097	-2.3331	-1.44357	-1.66469	-1.65666	-2.03769	-1.60324	-1.02438	-1.23133	-1.7891	-1.39168	-1.34321	-2.61699	-1.73271	-1.35932	-1.39405	-1.42926	-2.20335	-1.76734	-1.31172	-1.71216	-1.60895	-1.44806	-2.05591	-1.87838	-1.92223	-1.6652	-1.02369	-0.339054	-0.44742	-0.750608
O00203;O00203-3	AP3B1	AP-3 complex subunit beta-1;Isoform of O00203, Isoform 2 of AP-3 complex subunit beta-1	-1.41585	0.5868	-0.53058	-0.376666	-0.470322	-1.31251	-0.596356	-0.261786	-1.09527	-0.859378	-0.154391	-0.276243	-0.845877	0.109052	-0.800402	-1.58775	-6.61528	0.59911	-0.68032	-1.4192	-1.43061	-1.47666	-0.537036	-0.455106	-1.62448	-1.73803	-0.16203	-0.598115	-0.438161	-0.437396	-0.681718	-1.34886	-0.619796	-0.784305	-0.976929	-0.598154	-0.536939	-0.0315747	-0.35822	-0.636803	-3.61579	-1.00981	-0.726968	-0.615949	-1.09857	-1.90856	-1.66705
O00214-2	LGALS8	Isoform of O00214, Isoform 2 of Galectin-8	-1.60488	-0.21182	-1.20124	0.046047	-5.0614	-0.967249	-0.979964	-1.11196	-0.872959	-0.916387	-0.755757	-0.364547	-0.940686	-1.10274	-0.989871	-0.563197	-3.5252	-1.37725	-0.694684	-0.942021	-0.795533	-0.790856	-1.12063	0.178944	0.440008	-1.4197	-0.4211	-0.119029	-1.24203	-0.75777	-1.24286	-0.42808	-1.29582	-2.9581	-0.517018	-0.859124	0.0850458	-0.442649	-0.360235	-0.660393	-0.718503	-0.804403	-0.856692	-1.1945	0.146536	-0.159253	-0.344878
O00231	PSMD11	26S proteasome non-ATPase regulatory subunit 11	0.0973381	-0.104047	0.314345	0.708211	0.70006	0.302384	0.582398	0.81884	0.221611	0.853618	0.65622	0.57122	0.460064	0.587826	0.363737	0.13169	0.127533	0.0171258	0.685504	0.639934	0.11599	0.28125	0.778126	0.5242	0.460638	0.176428	0.376104	0.568367	0.107253	0.833666	0.616119	0.625941	0.499802	0.471216	0.649928	0.650795	0.834196	0.118736	0.190618	-0.267731	-0.747422	-0.38163	-0.0359908	0.457455	0.597993	0.532814	0.631012
O00232	PSMD12	26S proteasome non-ATPase regulatory subunit 12	-1.26474	-2.37628	-1.17542	-1.46072	-1.34449	-1.48523	-0.972177	-1.12648	-1.47493	-0.838862	-1.0042	-1.23724	-1.33069	-1.26393	-1.33629	-1.5407	-1.98743	-1.86561	-0.97625	-1.15401	-1.63387	-1.16106	-1.20612	-1.35893	-1.12015	-1.35871	-1.71858	-1.28591	-1.30988	-0.954974	-1.43863	-1.36954	-1.4684	-2.08468	-1.0719	-0.955977	-0.546861	-1.404	-1.55181	-1.42669	-0.826547	-1.42039	-1.55161	0.294579	-0.283966	-0.191833	-0.282134
O00233	PSMD9	26S proteasome non-ATPase regulatory subunit 9	-0.368918	-0.256912	0.388319	-0.0231709	0.126917	0.265445	-0.207386	-0.185935	-0.231876	0.171264	-0.0471475	0.355804	-0.446546	0.0839168	-0.422752	-0.503726	-0.540913	-0.14198	0.244602	-0.094265	-0.44658	0.225468	-0.152369	-0.874447	-0.134037	0.0901106	-0.0282135	-0.0457791	-0.307372	-0.2305	-0.126782	-0.616199	-0.246482	-1.11611	-0.254175	-0.0862139	-0.586334	-0.274141	-1.04245	-0.282754	0.13346	-0.957352	-0.214104	-0.275536	-1.01491	-0.674308	-0.155681
O00244	ATOX1	Copper transport protein ATOX1	-1.21678	-0.652672	-0.413542	-0.406891	-0.924683	-0.206323	-0.0267433	-0.451616	-0.442807	0.0622428	-0.64469	-0.297198	-1.01522	-0.394751	-0.936726	-0.636475	-0.375447	-0.922552	-0.207775	-0.450303	-0.760997	-0.00753635	-0.511746	-1.30233	-1.0792	-0.778319	-0.528084	-0.502572	-0.548429	-0.994812	-0.993766	-1.3627	-0.382912	-0.813927	-0.128349	-0.566716	0.294799	-0.649273	-0.749233	-0.00526954	0.41291	0.153183	0.15375	0.383254	-0.777104	-0.483565	0.664856
O00264	PGRMC1	Membrane-associated progesterone receptor component 1	3.60924	2.82343	3.13061	2.38556	4.24232	2.26679	2.59516	3.06979	2.91062	2.91583	2.86205	3.02643	3.6243	2.92684	3.464	2.75558	2.2783	2.79084	2.70854	2.78575	2.93917	3.54961	3.24484	3.57726	3.44818	3.68146	2.99832	2.21806	1.95331	3.6608	3.67698	2.90291	2.96718	2.04613	2.86195	3.35229	3.11456	3.04891	3.7036	2.22232	2.49003	3.82355	2.73145	5.26018	6.49987	6.53923	5.62847
O00267	SUPT5H	Transcription elongation factor SPT5	-1.22452	-1.28646	-1.05309	-0.994399	-1.51465	-0.886748	-1.47975	-1.34496	-0.465134	-1.83084	-0.951926	-1.74939	-1.34005	-0.975464	-1.42914	-1.46772	-1.98175	-3.90546	-1.66402	-1.51783	-0.646691	-1.46465	-0.804421	-0.857847	-1.47449	-1.32461	-0.769127	-1.56776	-0.766945	-1.11806	-1.5683	-0.724959	-1.09634	-1.89579	-1.02624	-1.96444	-1.46754	-1.35827	-1.84562	-1.22108	-3.3903	-2.21459	-0.540361	-2.30895	-1.16875	-1.08955	-1.27186
O00273	DFFA	DNA fragmentation factor subunit alpha	-1.52234	-1.27203	-1.33759	-1.04768	-1.08248	-1.3833	-0.779986	-1.38587	-1.0354	-1.35438	-0.83291	-1.2039	-1.23408	-1.29962	-2.14571	-1.79133	-1.79979	-1.39077	-1.8329	-1.45576	-1.54103	-1.61413	-1.18471	-1.9824	-5.38457	-1.57508	-0.72653	-0.920321	-1.23764	-1.27657	-1.04105	-1.24241	-0.733343	-2.09919	-1.0681	-0.809023	-1.09572	-1.11455	-0.969685	-1.04677	-1.4148	-1.4893	-1.051	-2.49892	-3.47491	-2.05493	-1.62538
O00291;O00291-3	HIP1	Huntingtin-interacting protein 1;Isoform of O00291, Isoform 3 of Huntingtin-interacting protein 1	-0.665186	-1.85921	-1.17607	-0.632513	-1.78041	0.836309	-1.38834	-1.20389	-0.526369	-1.26473	-0.647669	0.278617	-0.775368	-0.695126	-0.323939	-0.697726	-1.82176	-3.46896	-1.00481	-0.994893	-0.324489	-1.31477	-0.41223	-0.430041	-0.931103	-1.59548	-0.100646	-0.882909	-1.21877	-0.319009	-0.0700914	-0.560586	-1.30412	-0.956075	-0.444123	-2.06079	-1.37024	-1.47123	-4.33996	-4.37423	-4.56255	-0.742684	-4.42124	-2.24807	-2.1987	-2.56572	-2.10402
O00299	CLIC1	Chloride intracellular channel protein 1	2.7599	2.05778	2.7212	1.80896	2.61284	2.44992	2.74493	2.6941	2.7054	1.94574	2.76833	2.57306	2.62058	2.32922	2.51859	1.91914	2.10827	2.23696	3.08167	2.1581	2.42042	3.08168	2.99668	1.72865	1.81794	2.73663	2.40681	2.14916	2.52975	3.05189	2.55002	2.0147	2.61612	1.57825	2.91723	2.5707	3.02316	2.32501	2.39411	3.14911	1.9783	3.01465	2.94765	2.61816	1.81286	2.11537	2.83888
O00303	EIF3F	Eukaryotic translation initiation factor 3 subunit F	0.0337867	-0.596469	-0.813989	-0.513448	-0.529351	-0.175505	-0.720402	-0.454447	-0.99379	0.14165	-0.7589	-1.31946	-0.525502	-0.858651	-0.227759	-0.498466	-0.755456	-0.105639	-0.494733	-0.773315	-0.442183	-0.700877	-0.581168	-0.730169	-0.00869072	0.0229073	-0.530968	-1.81818	-0.938682	0.311098	-0.768247	-0.336218	-0.710798	-0.213799	-0.019342	-0.0975306	-0.0142404	-0.648344	-0.503728	-1.01552	-0.25402	-0.679241	-1.78841	0.953023	1.01242	0.72871	0.719413
O00330;O00330-3	PDHX	Pyruvate dehydrogenase protein X component, mitochondrial;Isoform of O00330, Isoform 3 of Pyruvate dehydrogenase protein X component, mitochondrial	-0.934166	0.024641	0.129749	1.67579	1.47859	-0.267203	0.440511	0.417815	-0.697201	0.190465	-0.0655167	-0.421016	0.231281	0.249509	0.418925	1.5713	0.0768759	0.456633	-0.591789	1.71458	0.119868	0.00401928	-0.839313	0.361213	0.0163665	0.672348	-0.410373	-0.352202	0.138637	-1.01977	0.308039	0.179593	-0.0342157	0.261261	-0.0713706	-0.193241	-0.623137	-1.22459	-1.71162	-0.594489	-1.24077	-1.01502	-0.806154	-1.30465	-0.647022	0.20696	-0.770031
O00339;O00339-2	MATN2	Matrilin-2;Isoform of O00339, Isoform 2 of Matrilin-2	0.519233	-0.19274	-2.31762	-0.775603	-1.79381	-1.47231	-1.34225	-0.803512	-0.843157	-1.47861	-1.26303	-1.49709	-1.98901	-1.0857	-1.66449	-0.734895	-1.81227	-1.27394	-1.21905	-1.57338	-0.407046	-2.13977	-1.55383	-0.974953	-1.11508	-1.94884	-0.986895	-1.71734	-2.23228	-2.85039	-1.21421	-1.45182	-1.29977	-0.371982	-1.88949	-1.76644	-2.46285	-1.72982	-1.89883	-1.5193	-4.43775	-3.71964	-1.77203	-2.60256	-2.726	-3.82917	-2.28507
O00410;O00410-3	IPO5	Importin-5;Isoform of O00410, Isoform 3 of Importin-5	-0.658015	-0.41396	-0.187029	-0.154416	-0.207013	-0.189286	-0.0198048	0.0553484	-0.0544423	0.270337	0.37233	-0.0940314	-0.313529	-0.188529	0.153804	-0.200601	-0.879718	-0.499169	0.170849	-0.10076	-0.360124	-0.238898	-0.153305	-0.56634	0.0866348	-0.387813	-0.00822854	-0.314489	-1.08535	-0.0522294	-0.0881905	-0.300088	-0.0666108	-0.511129	0.0949897	0.294031	0.364404	-0.229851	5.01594e-05	-0.336678	-0.508607	-0.425077	-0.281336	0.559023	0.0554955	0.209791	-0.0601565
O00422;X6RAL5	SAP18	Histone deacetylase complex subunit SAP18;Isoform of O00422, Histone deacetylase complex subunit SAP18	-3.25316	-3.05137	-5.05626	-4.25545	-4.71643	-1.93743	-2.37142	-5.39198	-2.72324	-4.08658	-2.11256	-5.49692	-2.7044	-1.94408	-2.21344	-1.88375	-3.03018	-3.2382	-2.32329	-3.11763	-2.79717	-4.87179	-2.32665	-2.85972	-1.95823	-3.09479	-2.69404	-3.0644	0.350667	-3.7383	-2.40784	-2.42271	-2.28052	-2.05179	-2.0811	-3.72867	-3.44524	-3.92524	-3.53044	-3.21836	-3.56805	-4.70106	-4.16236	-0.45022	0.50559	0.619749	0.556742
O00429;O00429-6	DNM1L	Dynamin-1-like protein;Isoform of O00429, Isoform 6 of Dynamin-1-like protein	-2.14999	-1.16799	-1.34177	-1.17392	-1.02667	-0.994085	-1.48388	-1.45532	-1.43946	-1.14683	-1.05682	-1.29726	-1.80589	-0.885839	-1.27307	-0.896985	-2.26105	-1.87563	-1.0356	-0.903649	-1.42637	-1.23912	-1.48468	-1.70793	-1.30122	-1.36917	-0.570408	-1.53191	-0.654328	-1.44279	-1.26839	-2.1769	-0.993831	-2.14935	-1.1107	-1.55141	-1.13333	-0.256695	-1.52438	-0.822121	-2.10139	-0.923777	-1.02515	-0.395732	-1.06509	-0.522841	-0.859899
O00442;O00442-2	RTCA	RNA 3'-terminal phosphate cyclase;Isoform of O00442, Isoform 2 of RNA 3'-terminal phosphate cyclase	-2.34203	0.319684	-2.30374	-0.743138	-2.12254	-2.81323	-1.19063	-2.43055	-2.37243	-1.93211	-2.21429	-2.14367	-2.26366	-1.73547	-1.88201	-2.6482	-2.10977	-1.60106	-1.54724	-2.09819	-1.15538	-2.26398	-1.76669	-2.74733	-2.07187	-0.328651	-0.496579	-2.75662	-1.76032	-1.46504	-1.88452	-2.64221	0.798607	0.271123	-1.98551	-1.67082	-1.75371	1.02881	-1.29354	1.3572	-1.53264	-1.37944	-1.73738	-0.554169	1.38905	-0.059131	0.497101
O00468-6;O00468-7	AGRN	Isoform of O00468, Isoform 6 of Agrin;Isoform of O00468, Isoform 7 of Agrin	-1.69532	-0.690568	-2.9691	-1.14512	-2.28391	-0.623931	-1.44259	-2.06733	0.157101	-2.31575	-1.56453	-1.83106	-2.06106	-0.828781	-1.34042	-2.00226	-1.62455	-1.80013	-1.64818	-2.49063	-1.05978	-2.37705	-1.24793	-2.2144	-2.39613	-1.75062	-1.65263	-0.891041	-2.10199	-1.99962	-1.26136	-2.33626	-0.472561	-0.67554	-2.17972	-2.5624	-2.12096	-0.0813559	-1.24257	-0.598024	0.0444894	-1.89137	-0.662155	-0.178034	0.226693	0.281299	0.557487
O00469-2	PLOD2	Isoform of O00469, Isoform 2 of Procollagen-lysine,2-oxoglutarate 5-dioxygenase 2	-2.16025	-2.33029	-2.08594	-2.74572	-2.35135	-3.54175	-2.18992	-0.982541	-1.49729	-3.26845	-0.64808	-2.74821	-1.87928	-3.23366	-2.82098	-1.57509	-0.677191	-2.51395	-0.697586	-2.5955	-2.55182	-3.87735	-2.24009	-2.05928	-3.25929	-2.68886	-2.67564	-2.65855	-1.73732	-2.33281	-2.55787	-2.29618	-2.56469	-5.22777	-2.74111	-0.976809	-0.529778	-5.51464	-2.60471	-2.06147	-3.78255	-1.4074	-2.18121	-3.37913	-0.00848116	-3.92077	-2.21816
O00479	HMGN4	High mobility group nucleosome-binding domain-containing protein 4	-0.932971	-3.34967	-0.946614	-1.05359	-1.80238	-0.298289	-1.02382	0.192412	-0.69428	-0.718759	-1.92557	-1.14506	-0.994213	-0.210585	-1.26322	-1.62746	-4.18915	-1.69498	-6.33175	-0.800322	-0.305979	-0.701753	-0.841534	-4.33854	-1.48333	-1.49717	-0.797769	-1.20966	-1.13501	-1.22772	-1.26872	-0.855565	-0.789373	-1.57679	-4.19856	-1.75555	-0.921646	-0.498661	-1.8068	-0.362194	-4.49514	-0.960669	-3.45549
O00483	NDUFA4	Cytochrome c oxidase subunit NDUFA4	1.31612	1.43271	1.43116	2.0045	2.77672	-0.0532688	1.1751	1.54933	-0.843901	0.720284	2.00136	1.27469	1.6667	1.22255	2.26374	3.00466	1.45249	1.86761	0.0626973	2.61507	1.91957	1.44379	1.08112	1.25613	1.35625	1.78075	0.577711	0.517367	1.46701	0.74944	1.9032	0.262472	1.39768	-3.97914	0.654978	1.28393	0.293803	0.484887	0.973374	0.260128	-0.305086	1.67518	0.737197	3.57121	4.58142	4.20039	3.74581
O00505	KPNA3	Importin subunit alpha-4	-0.63104	-0.505568	-0.505296	-1.10459	-0.864928	-0.849509	-0.00104052	-0.286769	-0.601039	-0.413792	-0.477708	-0.260562	-1.6211	-0.268391	-1.31425	-0.577209	-0.577827	-1.30474	-0.340915	-0.864796	-0.910633	-0.550771	-0.552784	-1.92335	-1.14605	-0.533851	-0.258019	-0.120259	-0.0173876	-0.153101	-0.53766	-0.63926	-0.325036	-3.35804	-0.219964	-0.0898796	-0.209534	-2.02033	-1.1069	-0.979175	-0.0796376	-1.38305	-1.52988	-0.311311	-0.0588555	-0.895943	-0.629671
O00534	VWA5A	von Willebrand factor A domain-containing protein 5A	-1.48645	-4.02328	-0.514914	-1.3935	-0.921566	-0.483227	-1.62742	-0.339826	-0.716471	-0.99631	-1.14106	-1.3043	-1.13123	-1.5346	-2.76037	-1.32703	-4.54218	-2.3214	-0.110997	-1.16672	-0.843363	-2.16318	-0.504491	-0.885559	-0.818809	-4.96859	-1.19813	-0.691777	-1.80283	-0.190539	-1.4167	-0.962722	-1.32232	-1.75355	-0.346043	-1.33248	-1.53044	-1.47586	-0.929749	-0.810097	-4.0737	-1.1026	-0.721343	-2.24509	-2.61037	-2.61899	-2.43309
O00567	NOP56	Nucleolar protein 56	-0.932674	-1.36464	-0.645798	-0.740449	-1.19459	-1.53943	-1.30819	-0.308238	-0.610776	-1.30984	-0.996411	-0.861805	-0.820975	-1.05676	-0.709253	-0.71271	-0.976153	-1.02223	-0.82165	-0.818917	-0.302666	-0.727482	-0.560785	-0.815432	-0.810927	-1.11501	-1.22505	-1.16806	-1.09563	-1.09152	-1.91356	-0.599323	-1.54328	-1.59776	0.176336	-1.16712	-0.493529	-0.292299	-1.42243	-0.875958	-1.09576	-1.1044	-1.28995	-0.438828	0.611562	0.535132	0.0335846
O00625	PIR	Pirin	-2.44602	-1.4171	-1.80595	-1.59815	-1.74888	-1.63301	-1.50738	-1.52043	-0.59728	-1.21295	-0.897031	-0.957257	-1.86533	-1.35761	-1.74321	-1.3705	-3.89672	-1.63059	-1.56599	-1.01902	-1.45601	-1.39536	-1.23843	-2.40217	-0.605219	-1.72862	-0.88389	-0.809869	-1.53771	-1.25452	-1.66066	-1.84338	-1.05701	-2.1276	-1.23755	-1.88887	-2.30728	-1.83879	-2.66277	-2.04081	-1.75976	-5.29779	-3.42114	0.658151	1.19081	-1.66545	1.29817
O00629	KPNA4	Importin subunit alpha-3	-1.31443	-0.758661	-0.239296	-0.231234	-0.250898	-0.0790864	-0.133017	-0.107228	-0.57269	-0.15508	-0.1829	-0.224937	-0.485951	-0.350545	-0.34481	-0.143044	-0.600708	-0.867434	-0.102959	-0.3183	-0.634913	-0.336839	-0.371679	-0.380249	0.0584556	-0.828344	-0.18576	-0.222864	-1.14695	-0.295535	-0.506506	-0.225951	-0.626014	-1.12278	-0.171284	-0.208092	-0.196306	-0.61693	-1.4236	-0.69274	-0.81039	-1.7594	-0.987452	-2.04888	-1.54488	-0.978779	-1.76329
O00754	MAN2B1	Lysosomal alpha-mannosidase	-0.443807	-1.57251	-0.411484	-1.14464	-0.835011	-1.06072	-1.48969	-0.559967	-0.669759	-1.02195	-0.568182	-1.63007	-0.719949	-0.916057	-1.03537	-0.528829	-3.64513	-1.28394	0.0899831	-2.15333	-1.15331	-0.795644	-0.255286	-0.823889	-1.29937	-0.665544	-0.680763	-1.12357	-1.21444	-1.18479	-1.42066	-0.565237	-1.36514	-0.493419	-0.394968	-0.817588	-0.643544	-1.23362	-0.994755	-0.706318	-4.28121	-0.86029	-1.37915	-0.0965881	0.232811	0.151338	-0.942099
O00763	ACACB	Acetyl-CoA carboxylase 2	0.448308	1.67225	2.68476	2.41794	3.31609	0.597725	2.66896	1.96657	1.32207	2.00221	1.53514	2.1363	1.87538	2.41149	2.11406	2.35271	2.16795	2.0602	0.752301	2.44494	1.7919	1.76551	1.34784	1.26176	1.28363	2.65776	0.76101	1.52434	1.69069	1.19732	2.07199	1.43924	2.20004	1.00265	1.12743	2.53554	1.44668	0.496276	1.90482	1.19915	1.79503	2.03407	0.816379	1.41704	1.15729	1.41544	0.244185
O00764	PDXK	Pyridoxal kinase	0.216379	1.05576	1.70147	1.95655	1.1524	0.1146	1.84188	1.18663	0.421315	1.73459	1.20458	1.57492	0.413069	1.73517	0.922665	1.57195	1.18854	0.968125	1.10673	1.72683	0.720393	1.75717	0.317648	0.0615658	1.41758	1.3487	0.680882	1.09025	1.19532	1.127	1.75111	0.549162	1.13513	0.519084	0.732231	1.20084	1.55219	-0.290552	0.376964	0.386019	1.43661	-0.062249	0.198199	2.08927	1.48652	1.46633	1.72186
O00767	SCD	Acyl-CoA desaturase	-6.01119	-4.35345	0.752378	1.30149	3.34325	1.61536	2.3635	1.11352	-0.0272029	-0.139282	-0.806099	0.8352	0.0355288	0.89041	2.3581	1.63133	0.589038	1.33424	0.692136	2.07241	0.335103	0.364303	-0.340157	1.47005	-6.09937	1.8571	0.383323	1.23175	-0.0946845	0.952619	-2.50053	1.67473	0.111772	0.628651	1.97271	3.51456	2.12309	-3.52398	0.0087156	-0.415617	-1.59244	2.91229	-4.49611
O14494	PLPP1	Phospholipid phosphatase 1	-1.03159	-3.54453	-1.81786	-5.01628	-1.07594	-1.93064	-0.904786	-1.3448	-1.2851	-0.803752	-0.769236	-0.907126	-0.916339	-1.1301	-1.56336	-2.22375	-1.60764	-0.954719	-0.541924	-2.28776	-2.41894	-0.623895	-0.80095	-0.662487	-0.795497	-2.14466	-1.33481	-0.902437	-2.11301	-1.1101	-1.17127	-1.46906	-1.50266	-6.13142	-1.39178	-1.42815	-1.53561	-0.290193	-1.43977	-0.749864	-3.81909	-1.40109	-1.18208
O14498	ISLR	Immunoglobulin superfamily containing leucine-rich repeat protein	0.323626	-0.98362	1.2257	4.89181	2.36625	2.98647	-4.51936	3.08747	5.0216	-1.33016	-0.929375	-0.00366161	3.84962	6.65571	-1.39732	5.20644	1.95028	-3.48338	0.861771	-1.25015	5.80985	3.65343	-0.992415	1.89534	1.8369	-5.6434	4.26612	-1.41507	-1.03574	1.45684	-1.41986	2.82091	4.27061	2.13008	2.13603	0.856014	0.113534	3.25101	-0.91273	0.00866023	-5.43313	-6.21473	3.69998
O14521;O14521-2	SDHD	Succinate dehydrogenase [ubiquinone] cytochrome b small subunit, mitochondrial;Isoform of O14521, Isoform 2 of Succinate dehydrogenase [ubiquinone] cytochrome b small subunit, mitochondrial	-0.0341863	-0.638398	0.908581	0.448455	1.23714	-0.22662	-0.10883	0.539053	0.420318	0.0478579	0.809309	0.0241871	0.435799	0.194431	0.0994323	0.971589	0.11894	-0.138704	-1.25679	1.2716	0.188768	0.119829	-0.14667	0.402819	0.256662	-0.692796	-0.267341	0.233278	-0.352321	-0.0515728	0.195254	0.193738	-0.487488	-0.632455	-0.00632517	-0.397706	0.0080133	-4.84535	-3.3076	-4.19584	-3.06241	-3.33321	-3.59543	0.674128	1.84873	1.38861	0.778886
O14531;Q5T0Q6	DPYSL4	Dihydropyrimidinase-related protein 4;Isoform of O14531, Dihydropyrimidinase-related protein 4	1.79392	1.39523	1.26828	1.0039	0.527273	1.55201	0.868022	0.28772	1.68283	0.687021	0.240786	1.04302	0.783403	1.43949	0.852502	0.94482	-0.120318	0.427799	-0.436701	0.99899	1.12449	0.766749	1.1674	1.07102	0.481227	1.33278	1.13128	1.17815	1.3189	0.871622	0.448637	0.907523	1.39344	0.8416	-0.0483365	1.31263	0.704381	1.22301	-0.238592	2.5016	0.0270422	1.33814	1.4055
O14558	HSPB6	Heat shock protein beta-6	3.73019	4.13319	4.59438	3.83384	3.88889	4.72986	4.45046	4.27131	4.06654	5.46456	4.49743	5.19565	3.66838	4.76993	3.58617	3.55466	4.20775	3.85454	4.78804	3.82492	3.15644	4.29092	3.89938	4.1337	5.48378	3.86172	4.87263	4.92868	4.38371	4.85472	3.91545	4.1605	4.77197	2.86695	4.35398	4.41862	4.64082	4.56982	4.29002	3.57275	3.61092	4.27662	4.10397	-0.0974047	-0.0821457	-0.812079	2.18198
O14561	NDUFAB1	Acyl carrier protein, mitochondrial	-0.000912788	0.656629	0.0529858	0.743599	0.554579	-0.279186	0.130721	-0.220243	-0.296956	0.529949	-0.105776	0.711536	-0.617517	-0.722829	-0.283915	0.47372	0.0657389	0.936704	-1.15287	0.469746	-0.0838384	-0.509184	0.0450438	1.06098	0.0626836	0.944695	0.12487	-0.167169	0.0848298	-0.364529	-0.652979	-0.344704	0.225337	0.311482	-0.783116	0.306382	-0.00448768	0.617983	0.575612	-0.0664066	0.953238	1.33774	0.695595	0.657527	1.0859	1.42179	0.496555
O14579	COPE	Coatomer subunit epsilon	-0.945793	0.205711	-1.19747	-1.69677	-1.21356	0.174555	-0.976458	0.649271	-1.64673	0.532333	-1.01903	0.216656	-1.19003	-0.181249	-1.56622	-1.56317	-1.7073	0.260337	-0.0736286	-1.54766	-1.98315	-0.14253	-1.34841	-1.39085	-0.996052	0.212029	0.274997	0.085667	0.0222697	-1.31009	-0.0716319	-1.60563	-0.180051	-0.183764	-0.879386	-0.452676	-0.399032	0.130691	0.404684	0.148286	0.449969	-0.105575	-0.0470111	1.54806	1.40764	1.22108	0.646843
O14617-5	AP3D1	Isoform of O14617, Isoform 5 of AP-3 complex subunit delta-1	-0.876906	-1.31007	-0.228441	-0.471299	-0.640986	-0.498805	-0.292721	-0.367176	-0.564626	-0.156496	-0.458589	-0.432761	-0.588206	-0.926495	-0.960565	-0.790098	-0.821636	-1.15268	-0.442274	-0.411887	-1.18512	-0.759622	-0.695379	-0.811615	-0.485469	-1.16999	-0.631108	-0.419569	-0.420534	-0.820216	-1.06257	-0.580553	-1.29479	-1.3183	-0.308512	-0.711788	-0.431319	-1.30375	-0.958083	-0.158169	-3.40395	-1.97442	-1.22612	-2.82442	-1.43718	-2.54118	-1.75276
O14639-2	ABLIM1	Isoform of O14639, Isoform 2 of Actin-binding LIM protein 1	-0.485582	-0.620898	-0.352741	-0.245702	-0.282739	-0.618069	0.0134671	-0.750313	-0.408706	-0.490586	0.116895	-0.106902	0.0722515	-0.241529	-0.222638	0.355784	0.122816	-0.271271	-0.0799721	-0.0793723	-0.655599	0.0442623	-0.191785	-0.658325	0.822802	-1.32207	-0.18938	0.153822	-0.561463	-0.135175	-0.035099	-0.598226	-0.0205764	-0.44864	-0.679719	-0.544719	-1.0752	-1.61868	-0.840322	-1.72283	-1.34442	-1.59998	-1.67326	-1.80507	-0.739893	-0.269547	-0.820781
O14656	TOR1A	Torsin-1A	-0.653792	-4.25048	-2.10833	-5.82236	-0.123079	-4.5719	-2.07417	-2.26642	-0.0329655	-1.91029	-1.63527	-2.45914	-1.01129	-2.97288	-2.16594	-2.16235	-2.41568	-2.86937	-1.81408	-1.90638	-2.22982	-2.67448	-1.84816	-0.534029	-1.1075	-2.7952	-1.65933	-2.55983	-2.30502	-2.25405	-0.678642	-1.86948	-1.8042	-4.16534	-1.26272	-0.88363	-1.28509	-0.28211	-0.0963424	-6.19407	-4.3726	0.000615949	-3.43509	-2.2772	-0.964508	-1.28479	-1.30621
O14672	ADAM10	Disintegrin and metalloproteinase domain-containing protein 10	-0.194515	-1.94827	-1.43467	-0.532383	-1.14029	-2.48165	-1.99885	-1.50738	-0.1352	-0.161218	-0.875136	-2.06157	-0.316593	-0.876802	-0.890653	-1.08592	-1.51863	-2.13184	-1.35221	-0.614535	-1.38913	-1.54499	-1.22793	-0.690818	-0.945368	-2.65186	-1.0406	-0.847701	-0.83054	-0.221127	-0.851199	-0.269766	-1.08045	-5.02885	-1.03071	-0.929016	-0.93411	-1.79029	-0.716455	-1.61003	-1.41647	-0.223094	-1.19021	-0.500584	1.35174	1.189	0.669586
O14737	PDCD5	Programmed cell death protein 5	0.427113	0.778831	1.18713	1.25805	0.890086	1.10664	1.19786	1.14064	0.719211	1.20175	0.881736	1.21597	0.48507	1.02402	0.6603	1.1216	0.763971	0.661476	1.12693	1.13877	0.734911	1.09601	0.726074	0.356942	0.880376	0.787621	1.06749	0.974069	0.629307	0.973662	0.939624	0.873399	0.913638	0.35909	1.29862	1.18391	1.26969	0.780976	0.540443	0.827823	-0.00395542	0.0125422	0.625764	0.826108	-0.0925119	0.463842	0.69589
O14744;O14744-2	PRMT5	Protein arginine N-methyltransferase 5;Isoform of O14744, Isoform 2 of Protein arginine N-methyltransferase 5	-0.641353	-0.599177	-0.58527	-0.348884	-0.596093	-1.42397	-0.315215	-0.492443	0.355854	0.357853	-0.139384	-0.292208	-1.19119	-1.19632	-0.789369	0.199315	-0.972895	-0.615008	-0.844704	-0.609496	-0.942676	-0.758135	-0.612083	0.542011	0.431379	-0.514385	-0.812935	-0.583634	-0.44943	-0.60731	-0.805874	0.371658	-0.364599	-1.33948	-0.13432	-0.242504	-0.349867	-0.881311	-0.845647	-0.923476	-0.200698	-1.16607	0.108055	-0.346047	-1.16498	-0.804754	-0.736181
O14745	SLC9A3R1	Na(+)/H(+) exchange regulatory cofactor NHE-RF1	-2.13943	-2.12418	-1.66276	-1.09946	-1.83153	-1.31139	-0.913135	-0.980282	-2.01463	-0.980653	-2.12362	-1.27241	-1.84567	-1.55879	-1.70414	-1.49782	-1.55744	-1.47118	-1.68518	-1.11342	-1.67079	-1.92339	-3.00283	-2.36948	-1.7127	-1.61851	-1.7229	-2.08027	-1.31199	-2.1805	-2.23225	-1.51149	-1.39202	-2.2848	-0.660728	-2.25328	-1.38621	-3.06626	-2.42673	-1.42505	-1.97635	-1.26803	-3.5686	0.727492	0.638343	0.805642	0.627301
O14773	TPP1	Tripeptidyl-peptidase 1	3.28705	2.2485	2.68799	2.62492	2.99614	1.88039	2.49329	2.39083	2.61546	2.84163	2.31781	2.51708	2.76678	2.38406	2.59896	3.03856	2.41007	2.64956	3.08417	3.0149	2.17475	2.41107	3.1897	3.62138	2.7098	2.4787	3.01209	2.8558	2.34489	3.28126	2.84734	2.98097	2.22209	2.48696	3.23906	2.21052	2.82868	1.4518	1.75427	2.4021	2.17514	1.20794	3.18211	3.61124	4.04631	3.95794	2.69424
O14791	APOL1	Apolipoprotein L1	-1.14155	-1.04767	-0.58622	2.08071	-1.67892	-1.96352	-0.447254	-1.80717	-1.17947	-2.02307	0.843307	-0.516904	-1.47302	1.43192	-2.01894	2.62215	-0.206743	-0.670339	-2.2899	-1.26597	1.0623	-1.21327	-1.87902	-1.15566	-1.78625	-0.737678	-0.818161	-1.0526	-0.436866	0.944482	0.717403	-0.842148	2.56792	-1.29232	-4.1845	-1.3851	-1.15712	-1.30112	-4.1657	-0.5192	-1.28555	0.711037	0.813318	-4.57436	-3.96423	-5.94293	-1.3777
O14807	MRAS	Ras-related protein M-Ras	-1.15579	0.938212	0.0191377	-0.518685	-0.161071	0.0896333	0.0322533	-0.737321	-0.628243	0.180262	0.220111	0.44869	-0.000991566	-0.120976	-0.137271	-0.0596968	0.561132	-0.123886	-0.430746	-0.277035	-0.639847	-0.418837	-0.531491	1.05462	0.764953	-0.725583	0.309725	1.05834	0.539454	0.889797	0.351076	0.123315	0.00882101	1.00821	-0.308232	0.518079	-0.475333	-0.22922	-0.121767	-1.42398	0.137722	-0.0664805	-0.00916957
O14828	SCAMP3	Secretory carrier-associated membrane protein 3	-0.158248	-4.0313	-0.225758	-1.02823	0.176813	-1.34253	-1.47899	-0.525572	-1.60225	-0.692141	-1.20674	-1.80341	0.193892	-1.30529	-0.000171146	-0.419226	-0.954265	-1.83929	-0.412575	-0.548289	-1.25689	-0.31718	-1.43162	0.0944086	-0.630034	-0.548182	-0.966948	-0.600656	-0.867497	-0.442146	-0.215876	-0.720075	-0.536528	-1.81829	-0.122015	0.6198	-0.0447586	-0.706415	0.322677	-0.536864	-4.33485	0.419342	-0.283347	-0.901617	-0.294751	-1.09263	-1.11459
O14841	OPLAH	5-oxoprolinase	-1.56659	-0.382209	0.49578	0.969327	0.1145	-1.097	-0.673244	0.0234884	-1.29117	0.575004	0.342238	-0.0452624	-1.06152	-0.133914	-0.714298	0.852254	-1.14849	-0.7957	-0.275049	0.758552	-0.788623	-0.122577	-1.65739	-1.51328	-0.194708	-0.218694	-0.763994	-0.776128	-0.792382	-0.237175	0.335547	-0.693582	-0.629373	-1.91902	-0.491896	-0.352095	-0.0758111	-1.04879	-0.495771	-1.35306	-0.817069	-1.77753	-4.73627	0.487475	-0.73252	0.0442499	-0.0604048
O14874	BCKDK	[3-methyl-2-oxobutanoate dehydrogenase [lipoamide]] kinase, mitochondrial	-2.68512	-3.17117	-2.87823	-3.21929	-1.80302	-3.60856	-3.51628	-2.67215	-2.85444	-3.26684	-2.80019	-3.73882	-2.91745	-3.31347	-2.533	-2.70509	-3.59256	-3.46397	-4.10095	-1.94541	-2.78562	-3.63765	-2.55003	-2.89658	-3.31209	-2.9081	-3.69622	-3.61706	-2.35373	-2.58086	-2.12541	-2.93646	-2.13226	-6.12996	-2.94029	-3.39465	-2.91153	-4.54553	-1.79115	-2.72714	-2.56704	-0.88188	-1.99974	1.19986	1.96349	1.66191	1.07337
O14879	IFIT3	Interferon-induced protein with tetratricopeptide repeats 3	-1.57586	-5.88755	1.64427	1.13179	2.0554	-4.44316	3.73854	1.05316	1.73078	1.71452	2.10599	-1.84002	1.83026	-1.76683	2.04141	1.46186	-3.82649	2.60272	2.52682	1.57556	-4.08664	-4.50689	3.19905	1.11156	0.775598	2.59887	1.12484	1.59148	-3.72077	3.36189	2.08808	0.753487	1.79512	-1.15135	1.34328	2.05006	1.8096	2.64637	2.65388	-2.01368	2.64631	2.17018	-5.03233	5.46148	3.52165	4.22277	5.40119
O14880;Q5VV89	MGST3	Microsomal glutathione S-transferase 3;Isoform of O14880, Microsomal glutathione S-transferase 3	3.20922	3.01891	3.83048	3.1701	4.83903	3.52834	2.83444	3.69144	3.16395	3.61594	3.33513	3.33724	3.66561	2.7201	3.57198	4.2135	3.05049	3.55262	2.1933	4.06942	3.4308	4.07439	3.31085	3.16557	3.53025	3.37389	3.15643	2.86046	2.92825	3.43185	3.94208	3.50626	3.16079	2.43964	2.80446	3.74474	3.77403	2.9912	3.40741	2.81414	2.95792	3.83613	2.70108	3.69895	4.1294	3.89316	3.51511
O14910	LIN7A	Protein lin-7 homolog A	-1.00521	-0.824997	-0.349759	-0.261763	-0.652773	-0.180026	-0.123465	-0.319642	-0.959898	-0.00760232	-0.18764	-0.78966	-0.284438	-0.475354	-0.45503	-0.182422	-0.820511	-0.719233	-0.170648	-0.105169	-0.345228	-0.85357	-0.87089	0.039205	0.0484419	-0.604108	-0.0533924	-0.446284	-1.00326	0.00429796	0.0673654	-0.587467	-0.192371	-0.454386	-0.925267	-0.49551	-0.832158	-0.956125	-0.495404	-0.657646	-4.86668	-0.645689	-1.195	-0.756699	-0.11263	-0.00484944	0.0635828
O14936;O14936-3	CASK	Peripheral plasma membrane protein CASK;Isoform of O14936, Isoform 3 of Peripheral plasma membrane protein CASK	-1.3543	-1.79937	-1.20357	-1.02584	-1.36791	-0.76446	-0.968657	-1.20756	-1.44793	-0.725686	-1.58297	-1.157	-1.48924	-1.50273	-1.39508	-1.4592	-2.10457	-1.76156	-0.930504	-1.34674	-1.44919	-1.40478	-1.06843	-1.23708	-1.04297	-1.56612	-1.30314	-1.26608	-3.71349	-1.50002	-1.42108	-1.23628	-1.04858	-0.940909	-1.67145	-1.14148	-1.46806	-1.68478	-1.21144	-0.644091	-3.2598	-3.70923	-0.50437	-1.37679	-0.64406	-0.649754	-1.26967
O14949	UQCRQ	Cytochrome b-c1 complex subunit 8	-1.35256	-0.447137	0.184389	1.09282	1.47887	-0.32102	-0.692621	0.189069	-1.57814	0.313174	0.443194	0.475116	0.451133	0.190923	1.24187	2.57986	0.137456	0.0321906	-0.330584	1.79019	0.771964	0.303666	-0.145685	1.16868	1.13413	0.0963051	0.38169	-0.611415	-0.397554	-0.0284386	1.33008	-0.307378	0.702665	0.422249	0.939583	0.397978	0.338055	-0.416058	-0.0682773	-0.419363	-0.910955	-0.182008	-0.583965	2.65334	3.06578	2.9572	2.43079
O14964	HGS	Hepatocyte growth factor-regulated tyrosine kinase substrate	-2.17344	-2.14063	-2.22711	-2.02862	-1.7274	-1.65052	-1.85364	-1.41325	-1.75703	-2.12523	-1.46474	-0.66732	-0.846299	-1.00246	-0.847429	-1.09812	-3.03196	-2.78211	-0.92006	-1.36453	-1.24381	-0.833685	-1.50946	-3.25195	-1.11831	-1.52087	-1.57684	-1.286	-1.87856	-0.99913	-1.42464	-1.34302	-0.98782	-4.00994	-1.0403	-1.19489	-1.41187	-3.55637	-4.73223	-1.46383	-2.9745	-3.3558	-3.88796	-0.359441	-2.18411	-2.65177	-1.34983
O14972	DSCR3	Down syndrome critical region protein 3	-1.48997	-2.34609	-1.96389	-1.77688	-1.89995	-2.15705	-1.59415	-2.04208	-2.18849	-1.21689	-1.57165	-2.00552	-1.81456	-2.2114	-2.4671	-2.53773	-4.98269	-4.62271	0.624185	-1.82614	-2.71555	-1.97497	-1.74188	-2.7029	-1.80102	-3.62339	-2.24424	-2.15724	-1.94263	-2.02549	-2.44113	0.465182	-2.41909	-3.06246	-2.05461	-2.28685	-1.40817	-2.33134	-2.22582	-2.4544	-2.86031	-2.97867	-2.90928	-2.42274	-2.34797	-2.67878	-2.74392
O14974	PPP1R12A	Protein phosphatase 1 regulatory subunit 12A	-1.12618	0.233218	-1.47086	-0.51416	-1.88086	0.842564	-1.31254	-1.03731	-0.0300639	-0.98112	-1.35772	-0.373402	-1.17179	-0.222063	-0.976607	-0.965926	-1.24176	-0.712348	-1.13507	-2.03065	-0.442324	-1.35365	-0.516149	-1.22154	-0.97169	-1.2531	0.25393	-0.264578	-1.41548	-1.49576	-1.77336	-0.799237	-0.543915	-0.715983	-0.830412	-1.63552	-1.55419	0.481747	-1.41742	-0.0475833	-1.6743	-1.96373	0.179755	-2.06014	-2.7718	-3.16794	-2.98569
O14980	XPO1	Exportin-1	-1.01753	0.272233	0.266176	0.194025	-0.188692	0.231564	0.105573	0.179285	0.248291	0.309926	0	0.0546817	-0.229948	-0.889483	-1.09623	0.00347975	-0.32372	-0.391249	0.213752	0.0235605	-0.976743	0.273218	0.244701	-0.237008	-0.0216268	0.0739625	0.0436678	0.148443	0.193049	0.00669224	-0.205143	0.112255	-0.0957729	-0.344872	0.428148	-0.255012	0.55834	0.0394767	-0.398282	0.0601685	-0.327572	-0.587956	2.33828e-05	-0.430552	-0.429235	-0.237178	-0.272287
O15031	PLXNB2	Plexin-B2	-1.29023	-3.15912	-2.29772	-1.9849	-2.234	-2.04566	-2.00392	-2.28237	-2.22148	-1.77886	-1.88544	-2.06822	-2.00814	-2.18103	-1.8943	-2.39362	-5.80852	-3.30442	-1.88195	-2.77549	-2.1946	-1.83657	-1.94314	-2.20793	-2.22699	-1.94305	-2.65038	-2.10609	-2.16545	-1.72721	-2.83043	-2.52044	-2.14127	-2.74051	-2.09459	-2.53973	-2.08764	-3.57134	-1.99085	-2.12746	-1.83436	-2.0049	-1.8863	-0.279892	-0.553382	-0.782362	-1.09331
O15042;O15042-2	U2SURP	U2 snRNP-associated SURP motif-containing protein;Isoform of O15042, Isoform 2 of U2 snRNP-associated SURP motif-containing protein	-1.6142	-2.14638	-2.19964	-1.77459	-2.0595	-4.062	-1.94272	-1.75837	-1.89762	-1.87564	-1.68649	-1.73675	-1.66521	-1.49382	-1.51721	-1.41852	-2.21852	-1.93211	-1.80033	-1.69759	-1.70732	-1.99634	-1.6074	-1.83014	-1.74233	-1.62393	-1.86857	-2.40278	-4.16219	-2.13643	-1.74268	-1.2912	-1.61787	-1.61031	-1.25835	-1.72551	-1.43521	-2.47975	-2.16369	-1.44771	-6.20512	-2.22273	-2.43531	-0.572618	-0.354654	-0.970469	-0.124209
O15061	SYNM	Synemin	-0.0773708	2.13782	0.0446953	-0.072831	0.853841	1.50529	1.20613	0.768642	0.937296	0.159397	0.15301	1.68519	1.70906	1.234	0.213167	-0.0678378	0.113384	-0.42331	1.12114	-0.128684	1.02568	0.957957	0.324682	-0.512171	0.814219	0.18464	1.45254	1.13367	-0.483562	0.705908	0.581813	-0.062967	0.824194	-0.917879	0.121655	0.583931	-0.252392	2.48882	-0.031873	0.428522	-0.803951	-0.591038	2.35435	3.53424	-2.0628	-5.54388	-0.964816
O15067	PFAS	Phosphoribosylformylglycinamidine synthase	-1.6028	-1.13559	-0.817113	-1.45757	-1.35835	-1.16815	-1.15927	-1.20605	-1.63465	-1.63319	-1.36032	-1.45507	-1.73827	-1.49078	-1.41703	-1.31985	-0.581984	-1.82337	-1.06759	-1.05874	-1.30883	-1.10067	-1.1865	-1.99909	-1.46576	-0.923313	-1.39506	-1.5303	-1.41111	-1.21824	-1.5085	-2.16533	-1.93541	-1.35061	-0.749666	-1.06245	-1.37261	-3.17559	-1.65913	-1.62853	-1.29088	-1.43075	-1.80836	-0.921165	-2.04748	-1.67593	-1.07121
O15075;O15075-2	DCLK1	Serine/threonine-protein kinase DCLK1;Isoform of O15075, Isoform 1 of Serine/threonine-protein kinase DCLK1	-1.30445	-1.59169	-0.960189	-1.32901	-2.41429	-1.86184	-4.68139	-1.84498	-1.49261	-1.45968	-2.45483	-1.3617	-1.3648	-1.38655	-2.66945	-2.02671	-4.62124	-2.11271	-2.7165	-0.861806	-1.63471	-2.21505	-1.0169	-0.998582	-3.03511	-4.52609	-1.71959	-1.15473	-2.0833	-6.04431	-5.20792	-1.70518	-1.43872	-1.454	-0.789816	-3.24546	-1.73332	-0.972616	-4.76439	-0.695337	-2.31724	-0.604674	-0.717495
O15120	AGPAT2	1-acyl-sn-glycerol-3-phosphate acyltransferase beta	-0.430818	0.0976671	0.381624	-0.0297649	0.745741	-0.774453	0.522622	0.221846	-0.0437468	0.674411	0.0277364	0.205806	0.43788	0.122481	0.00576909	0.0872249	0.743375	0.391798	0.26288	0.108374	-0.0643892	0.0172089	-0.375219	0.899906	0.486703	0.527826	0.115497	0.0989701	0.406507	0.220057	0.518024	-0.0489396	-0.076219	0.309681	-0.410956	0.907316	0.606743	-0.815578	0.901416	-1.00242	0.333219	1.34833	-0.738871	-0.0583272	0.704025	0.704595	-0.320187
O15127	SCAMP2	Secretory carrier-associated membrane protein 2	0.804996	-0.871005	0.45353	0.124517	0.298606	-0.580578	-0.0503602	-0.0474126	-0.852806	0.535863	-0.125831	-0.167174	0.334092	-0.526648	0.192703	-0.050435	-0.0704472	-0.458203	0.604696	-0.28539	-0.555029	-0.0800506	-0.66477	1.30667	0.0909461	-0.346739	-0.0231175	-0.232838	0.313084	0.0198309	-0.0118821	0.157061	-0.0605104	-0.217929	0.320723	-0.300066	0.382171	-0.486655	0.365537	-0.219956	-3.10884	-0.0218648	-0.314684	0.377322	0.331761	0.378251	-0.0898397
O15143	ARPC1B	Actin-related protein 2/3 complex subunit 1B	1.39358	-0.257832	0.661623	-0.0590848	0.994222	0.944008	0.861044	0.898962	0.528003	0.283157	0.82683	-0.297423	1.15961	0.858106	1.1698	0.407838	0.0183975	0.196849	1.57041	0.54602	1.57214	1.54668	1.57537	0.204516	-0.169104	1.37057	0.593316	-0.161377	-3.70179	1.13916	0.700415	0.429436	0.756733	-6.12583	1.42486	0.92115	1.18445	1.30006	1.2699	2.13775	-7.17455	1.86013	1.45378	2.21705	1.49886	1.87665	2.81306
O15144	ARPC2	Actin-related protein 2/3 complex subunit 2	2.13765	1.34436	1.49607	1.31366	0.936215	1.95653	1.6582	1.34415	1.72175	1.75839	1.44362	1.25171	1.12656	1.39126	1.04886	1.01499	1.1668	1.3731	1.33678	1.01419	1.34496	1.16465	1.6287	1.31522	1.27607	1.46036	1.25922	1.73574	1.88498	1.61508	1.03591	1.73376	1.5591	1.09563	2.01135	1.42799	1.96956	1.79691	1.61087	2.19445	1.13286	1.17356	1.99976	2.45155	2.11377	2.19679	2.39612
O15145	ARPC3	Actin-related protein 2/3 complex subunit 3	1.74686	0.755856	1.00421	0.560701	1.218	1.44631	1.27733	0.996561	1.14773	0.413604	1.08403	0.485129	1.40224	0.922848	1.18635	0.81173	0.494573	0.946999	1.26299	0.783439	1.32196	1.2602	1.49543	0.428138	0.410425	1.74515	0.866347	0.880545	1.54486	1.42317	1.01358	0.682279	1.28469	0.414483	1.60382	1.25122	0.974806	1.33188	0.627981	1.78277	0.682661	1.1521	1.70266	2.90847	2.67653	2.8035	3.13752
O15173;O15173-2	PGRMC2	Membrane-associated progesterone receptor component 2;Isoform of O15173, Isoform 2 of Membrane-associated progesterone receptor component 2	2.59332	1.47523	2.40973	1.56838	3.16376	1.4627	1.98556	2.37022	1.73049	2.3921	2.60907	2.14012	2.84385	1.91383	2.82851	2.44156	1.47498	1.85383	2.61434	1.88857	2.00682	2.87516	2.13393	2.74608	2.58188	2.54689	2.34058	1.48621	2.20914	3.24139	3.10455	2.22763	2.70767	1.20983	2.32954	3.00112	2.44247	2.15478	2.99749	1.45023	1.32139	3.08883	1.92145	3.55312	4.92943	4.97566	4.49309
O15212	PFDN6	Prefoldin subunit 6	-0.52324	0.670513	-0.135896	0.615694	-0.113533	0.864567	0.909616	0.106312	0.0025307	0.645397	0.155943	1.2079	0.205138	0.262119	0.0840839	0.999399	0.867047	0.564856	0.593304	0.758082	0.225324	0.422418	0.106084	0.914242	1.42885	0.836633	1.15282	1.1881	0.822517	0.348005	1.01031	0.995056	0.295756	0.761822	0.605928	0.0967195	1.03116	0.585992	0.242386	-0.205222	0.273724	-0.289644	0.299799	-0.596324	-0.858682	-0.167447	0.243437
O15230	LAMA5	Laminin subunit alpha-5	0.00638913	1.65754	-1.24787	0.282144	0.188273	1.62066	-0.103743	0.780399	2.50116	-0.540203	0.519857	0.636618	0.34815	1.15218	0.800022	0.209528	0.361532	0.265624	0.688549	0.28187	2.10359	0.199223	3.29937	0.167792	0.261865	0.176507	0.520784	1.09788	0.293422	-0.194747	-0.608693	0.93844	0.559266	0.380014	-0.255847	0.336216	0.511206	1.26383	-0.334936	0.918714	1.83803	-0.451448	1.95883	-2.26553	-1.20285	-1.44568	-0.721946
O15247	CLIC2	Chloride intracellular channel protein 2	0.038476	0.404176	0.193038	-0.205496	0.345765	0.692366	0.072695	0.817529	0.872977	0.286383	0.113989	0.349173	0.51355	0.934781	0.119192	-0.623358	0.279337	-1.05539	0.18701	0.475881	0.397475	0.427732	-0.547207	0.283002	0.35748	-0.109904	-0.054524	0.765651	0.124018	-0.0177186	0.323601	0.603989	0.119801	0.946818	0.745409	-0.195293	-0.784047	-0.354975	-0.481079	-0.252042	-0.807644	0.308493	-0.107936	-1.9354	-0.993432	-1.29008	-1.20344
O15258	RER1	Protein RER1	-0.74195	-1.65642	-0.928294	-1.50047	-0.356727	-1.7749	-1.17426	-0.826359	-0.978625	-1.08162	-0.625123	-1.36788	-0.466238	-1.58816	-0.69503	-0.912269	-1.45219	-1.35873	-1.06856	-0.95674	-0.646442	-0.866569	-0.872636	-0.045638	-0.814598	-1.28326	-1.18283	-1.15316	-0.411837	-0.4513	-0.832471	-0.762322	-1.05899	-3.55996	-0.653309	-0.477407	-0.538712	-1.54054	-0.841025	-0.455642	-0.196412	1.09179	-1.12749	1.47448	2.03858	1.56497	1.00945
O15260;Q5T8U5	SURF4	Surfeit locus protein 4;Isoform of O15260, Surfeit 4	1.36123	0.303066	1.50368	0.888035	2.08241	0.846994	1.41685	0.251684	0.123874	1.85431	1.49711	1.52438	1.60272	0.845838	0.304791	1.29634	0.77042	0.845252	0.864893	1.21351	0.390408	0.375703	0.396321	1.33044	1.52578	1.2269	1.6448	1.13246	0.397513	2.49328	1.50422	1.88197	2.08104	0.248966	0.652997	2.79365	1.87545	0.814017	2.42404	0.764135	-0.938617	1.63609	0.934236	0.409962	2.29099	1.83776	1.33942
O15269	SPTLC1	Serine palmitoyltransferase 1	-0.207747	-3.98269	-0.0117434	-0.556026	-0.296482	-0.953419	-0.269677	-0.889626	-1.0545	-0.361874	-0.387623	-0.295345	-0.478053	-0.60846	0.0301371	-0.49097	-0.147756	-4.8594	0.442014	-0.272234	-0.629602	-5.85964	-0.820501	0.240849	-0.620764	-0.759588	-0.128179	-0.831702	-0.889676	-0.086539	-0.56562	-0.116709	-0.444308	-0.493166	-0.770806	0.00556108	-0.515873	-1.34291	-0.601642	-0.374554	-4.2152	-0.0833296	-1.12248	-1.95624	-1.60112	-0.896323	-2.01544
O15270	SPTLC2	Serine palmitoyltransferase 2	6.05186	5.24167	5.45733	2.67128	5.30608	3.4252	5.06497	4.01296	4.79732	2.20533	3.36092	3.58116	3.79417	4.87233	4.74393	3.29057	5.66932	5.48729	3.40571	3.21817	4.4176	5.69401	4.67182	4.54032	2.98188	6.81052	5.06394	3.91804	3.72146	4.28887	5.24469	5.23609	3.26519	3.72554	3.08685	3.4916	2.57967	5.42133	4.12822	5.17422	4.15977	4.65331	3.88785	5.48427	3.81113	4.29492	3.70747
O15371;O15371-2;O15371-3	EIF3D	Eukaryotic translation initiation factor 3 subunit D;Isoform of O15371, Isoform 2 of Eukaryotic translation initiation factor 3 subunit D;Isoform of O15371, Isoform 3 of Eukaryotic translation initiation factor 3 subunit D	1.28711	-0.0576295	0.387337	0.453502	0.199081	0.1202	0.315525	0.112444	0.0125965	1.2336	0.327096	0.446317	-0.175634	0.488948	0.450149	0.300474	1.24208	1.3756	0.190797	0.67973	1.33393	0.951812	0.288574	0.567622	0.382959	0.903786	1.29085	-0.0656234	0.0604643	-0.04958	0.701286	0.478709	0.337778	1.85341	0.401201	0.519725	0.663441	0.47712	-0.268434	0.148135	-0.515992	0.250703	0.518318	-1.63944	-1.5455	-1.90795	-2.24852
O15382	BCAT2	Branched-chain-amino-acid aminotransferase, mitochondrial	-0.107522	-0.160476	-0.0580524	1.64548	0.437907	1.24221	-0.079443	-0.305635	0.223201	-0.508524	-0.622093	0.0386981	0.336733	-0.00078163	0.361443	0.525249	-0.139741	0.381595	-2.32774	0.58216	0.0690409	-0.409175	-0.947663	0.569034	1.06534	0.768344	1.73687	-0.576077	1.64437	0.604398	1.72751	1.61261	-0.7092	0.288996	-0.437453	0.813036	1.22206	-0.0104138	-3.89116	0.161109	-0.0581649	-0.19343	-0.250692	-1.48987	-1.1617	-1.89714	-1.3919
O15400;O15400-2	STX7	Syntaxin-7;Isoform of O15400, Isoform 2 of Syntaxin-7	2.17779	0.213334	0.92221	0.649516	0.424343	0.360821	0.737406	1.14412	0.612242	0.92304	1.7926	1.03551	1.60582	1.02735	0.438213	1.04578	1.00769	0.333496	0.820222	0.418396	1.17746	0.917022	1.0257	1.37976	0.7884	0.746283	0.645199	0.81287	0.720856	1.38148	1.49104	0.88445	1.32121	0.142308	1.08407	1.46368	0.583915	0.545588	1.23414	0.381021	0.633534	1.66619	1.54745	-0.324507	0.582156	0.134623	0.168223
O15498	YKT6	Synaptobrevin homolog YKT6	1.19797	2.37029	-0.673012	0.0104234	-0.395746	3.4958	0.0463486	-0.222789	1.97133	-0.0520673	-0.687201	0.810662	0.484307	2.09915	0.751797	0.319915	-1.59978	0.102889	1.42297	-4.53872	1.33026	-0.671384	1.08277	-0.157591	-0.680602	-5.0732	2.54573	-0.0651369	-4.75113	0.0542633	-0.39567	0.749066	2.07222	0.642367	0.311736	-0.0680646	0.353611	3.13744	-3.56138	3.34078	-3.2503	0.485498	2.11777	-2.05592	-2.43658	-2.07034	-1.41724
O15511	ARPC5	Actin-related protein 2/3 complex subunit 5	1.93346	0.425124	1.35022	0.662061	1.24701	1.85204	1.21914	1.29375	1.43116	0.712616	1.39338	0.764144	1.29738	1.52132	1.51636	1.02039	1.11039	0.404315	1.38054	1.25138	2.03397	1.3363	1.66066	1.39092	1.06562	1.7492	1.2209	1.36615	2.3539	1.64084	1.06302	1.1385	1.39348	0.501094	1.84956	1.38459	1.19652	1.40924	0.858422	2.1738	0.91278	1.39645	2.0733	2.46637	2.20709	2.47403	2.93979
O43143	DHX15	Pre-mRNA-splicing factor ATP-dependent RNA helicase DHX15	-0.916364	-1.58019	-0.8457	-0.713679	-1.26891	-1.41158	-1.49404	-0.89022	-1.03623	-1.25343	-1.12276	-1.77077	-1.13007	-1.48124	-1.12182	-1.01937	-4.38499	-1.17744	-1.19666	-1.26817	-1.66461	-1.61764	-1.08733	-0.708731	-0.994792	-2.0065	-1.55387	-1.15583	-1.01306	-1.17022	-1.85929	-0.809946	-1.93035	-2.07389	-0.71403	-0.930943	-0.701015	-1.34343	-1.15494	-1.23397	-1.49995	-1.14553	-1.71515	-0.660338	-0.343297	-1.26517	-1.18289
O43157;O43157-2	PLXNB1	Plexin-B1;Isoform of O43157, Isoform 2 of Plexin-B1	-0.756569	-3.39825	-0.0836343	-4.88264	-2.3591	-2.40277	-2.38041	-1.95845	-0.748885	-2.04332	-1.84035	-3.71655	-0.444482	0.699744	-1.13316	-0.856943	0.788224	-0.924769	-2.64293	-1.27052	-0.47643	-1.96853	-2.64751	1.21794	-2.11679	1.807	-1.92639	-0.159292	3.2339	-2.36805	-2.37797	1.14076	-0.472915	-4.64697	-2.3207	-1.26283	-2.80096	-4.21392	-1.52251	0.0813483	-3.85094	-0.620238	-3.80066	-1.72163	-1.53437	-1.19731	-1.75058
O43181	NDUFS4	NADH dehydrogenase [ubiquinone] iron-sulfur protein 4, mitochondrial	1.31579	1.49609	1.48523	1.27496	2.20822	1.40225	2.51688	2.49456	1.45981	1.35078	1.2864	2.37629	1.70142	1.87629	1.1246	1.97934	1.73144	1.8734	1.07608	1.8353	1.58535	1.32712	1.11967	1.78964	1.91279	2.04369	1.42273	1.49335	1.79125	0.759382	0.919699	1.09228	1.46504	1.03904	1.48811	1.34594	0.395045	0.909576	0.557616	0.401634	1.3787	1.25363	0.537592	0.875217	1.51533	1.81145	0.65567
O43237	DYNC1LI2	Cytoplasmic dynein 1 light intermediate chain 2	0.543048	-0.213155	0.730527	0.475161	1.02599	0.577479	0.889974	0.421449	-0.189829	0.344592	0.827024	0.648642	0.77097	0.764835	0.902743	0.526254	0.136651	-0.0456962	0.941912	0.382885	0.0244948	0.851461	0.0291741	0.603496	1.30645	0.474133	0.476236	0.973334	0.766799	1.01086	0.952696	0.434393	0.96821	-0.0692105	0.898734	0.991804	0.194855	-0.463798	0.255504	0.440639	-1.06947	-0.121029	-0.484698	-1.77186	-1.79482	-1.40065	-1.2356
O43242	PSMD3	26S proteasome non-ATPase regulatory subunit 3	1.20972	0.432346	1.14062	0.862683	0.934651	0.884469	1.10336	1.08352	1.17747	1.48853	1.21112	1.08738	1.02123	0.99232	1.14153	1.16114	0.829752	0.735128	0.49525	1.19224	0.640275	0.690883	1.29669	1.32687	1.39584	0.812638	0.834635	1.19985	1.03879	1.55147	0.887209	1.11152	0.7685	0.345127	1.0851	1.6859	1.64665	0.721694	0.848375	0.842197	1.19904	0.559335	0.655715	1.46882	1.02916	1.0887	1.22997
O43294;O43294-2	TGFB1I1	Transforming growth factor beta-1-induced transcript 1 protein;Isoform of O43294, Isoform 2 of Transforming growth factor beta-1-induced transcript 1 protein	0.55692	2.38241	-0.284049	1.04631	-0.0825468	3.90861	0.284367	0.0722195	1.29986	-0.210685	0.143532	1.41963	0.385162	2.47321	1.33434	0.985212	0.859276	-0.0533954	0.748348	0.612811	1.64312	0.777099	1.40278	-0.361452	0.686639	0.624091	1.83037	2.1042	0.465647	-0.101374	0.207592	0.683295	1.69804	0.85345	0.603653	-0.371966	-0.020499	2.33984	-0.688895	1.85685	-0.274147	-0.889822	2.04814	-1.76472	-1.63005	-1.81934	-0.371987
O43301	HSPA12A	Heat shock 70 kDa protein 12A	-0.54553	0.921489	0.123986	-1.13394	0.56052	-1.44677	0.645316	0.0240838	-0.513819	0.560361	-0.0625548	-0.0219882	0.508146	0.0970011	0.42954	-0.512287	1.67239	-0.149194	0.468136	-0.145083	0.875945	1.00164	0.185236	1.06107	-0.0727768	-0.239925	-0.139881	0.122316	1.2839	0.773573	0.999547	0.0259924	0.782296	0.942285	-0.376596	0.929162	0.789836	0.0352535	1.36186	-0.878335	-0.933321	0.751633	1.31012	-2.39817	0.333563	-0.813198	-0.92117
O43306;O43306-2	ADCY6	Adenylate cyclase type 6;Isoform of O43306, Isoform 2 of Adenylate cyclase type 6	-4.89859	-0.109883	-0.823028	0.141467	-0.480068	-0.135765	-0.22817	-0.751897	-1.2353	-0.389204	-1.2174	-0.131224	0.111143	0.0908558	-0.0534263	-0.651282	-0.149598	-0.159389	-0.387725	0.0940556	-3.23789	-0.108873	-0.864231	-0.051325	-0.699682	-3.53942	-0.288429	-0.234497	-4.12548	-1.09881	-0.199747	-0.83002	-0.166644	-0.612304	-0.790917	-0.695649	-0.621655	-7.50395	-0.333086	-4.89633	-3.41386	-0.439135	-3.75584
O43324	EEF1E1	Eukaryotic translation elongation factor 1 epsilon-1	-2.12637	-1.65413	-1.88078	-1.41182	-1.67422	-1.64043	-1.33327	-1.43487	-2.09834	-1.8992	-1.36032	-1.80499	-1.0568	-1.42779	-1.43394	-1.66133	-3.76164	-4.99924	-2.189	-1.96033	-2.10559	-1.56759	-1.12459	-1.21738	-1.52537	-2.63328	-1.96787	-1.38584	-3.71639	-1.01422	-1.90935	-1.7639	-3.44735	-2.2388	-1.79676	-1.74284	-1.24972	-3.32924	-4.26081	-1.85657	-3.54958	-3.34858	-2.55019	-0.989932	-0.801849	-1.29937	-0.635915
O43390	HNRNPR	Heterogeneous nuclear ribonucleoprotein R	1.02606	0.787873	0.948298	0.851148	0.217853	0.718572	0.830252	0.802778	0.865376	0.418357	0.815926	0.693092	0.972496	0.604273	1.19327	0.987714	0.505151	0.840835	0.695518	1.19466	1.07808	0.697438	1.04296	1.1019	0.964382	1.1801	0.834767	1.01329	1.3911	0.794056	0.631592	1.05843	1.16865	0.84478	1.25815	0.982392	0.683892	0.55849	-0.229669	1.20924	0.0596868	1.04794	0.918244	2.08891	2.73663	2.74172	2.56169
O43396	TXNL1	Thioredoxin-like protein 1	0.0136825	-0.304262	-0.153547	-0.745084	-0.28918	-0.0714681	-0.110898	0.0377632	-0.451238	-0.136292	0.124854	-0.371768	-0.282779	-0.213317	-0.210118	-0.525726	-0.87207	-0.660329	0.273403	-0.808781	-0.0772516	-0.111714	0.332311	-0.859473	-0.366854	-0.0925857	-0.120877	-0.0883983	-0.164002	0.129277	-0.23989	-0.631549	-0.13794	-0.531752	-0.427082	0.305604	0.0950567	0.242245	0.144911	0.0235283	0.313912	-0.161222	0.539495	1.21255	0.366727	0.788302	1.24588
O43504	LAMTOR5	Ragulator complex protein LAMTOR5	2.00044	1.36805	2.33865	2.07972	1.97111	1.81806	1.89111	2.12014	1.95346	2.2384	2.23863	1.87543	2.08945	1.6984	1.82787	1.52639	1.37265	1.15029	2.1867	1.91289	1.52595	1.52023	1.97467	1.80922	2.46985	2.05102	1.58537	2.06756	1.62237	1.93338	1.97653	2.38831	1.79879	1.64154	2.32488	2.09854	2.56977	-3.60589	1.73545	-0.0505474	-3.93236	1.41982	-1.03344	0.886476	0.408585	0.154626	0.966841
O43615	TIMM44	Mitochondrial import inner membrane translocase subunit TIM44	-1.82885	-2.14773	-1.89969	-1.49735	-1.18567	-1.64977	-1.85056	-1.41571	-1.7851	-2.23222	-1.79888	-1.77654	-1.77131	-1.70406	-1.77604	-1.05346	-2.02774	-1.70686	-2.62641	-1.21937	-1.95997	-1.63664	-2.31301	-1.48272	-1.645	-2.24138	-1.65388	-1.8888	-1.73018	-1.94731	-1.86268	-2.20704	-2.12818	-1.32664	-1.92652	-1.70612	-1.32381	-2.10082	-1.6506	-1.79412	-1.7624	-1.19879	-1.55443	-0.233115	-0.105749	0.074795	-1.02091
O43617	TRAPPC3	Trafficking protein particle complex subunit 3	-0.891134	-1.26529	-0.83811	-1.39572	-0.24885	-1.10146	-0.6783	-0.836466	-0.727414	-1.03778	-0.822518	0.279763	-0.398602	-0.0556171	-0.855208	-0.8777	-0.688264	-0.694975	-0.132935	-0.493795	-0.0140692	-0.602714	-0.720687	-0.226668	-0.982923	-0.400518	-0.290768	-0.00865336	-0.338481	0.376836	-0.388738	-0.309669	-0.599438	-4.41772	-0.786667	-0.276656	-0.661109	-0.371146	-0.166367	-0.10978	-0.161874	-0.772256	0.0609577	-0.487914	-0.475493	-1.02533	-0.448487
O43633	CHMP2A	Charged multivesicular body protein 2a	-4.46836	-1.90734	-0.182884	-1.32253	-0.341545	-0.625978	-1.34636	-0.868352	-1.01712	-0.98709	-0.975358	-0.996059	-0.597584	-1.08041	-0.853026	-1.33136	-7.2033	-1.74574	-1.03391	-0.953312	-1.28629	-0.125031	-0.714071	-2.03547	-0.771402	-1.23315	-1.32157	-1.09112	-1.42228	-0.524466	-1.10529	-1.15054	-0.967941	-3.06469	-1.19286	-0.693719	-0.463742	-0.572016	-0.506478	-0.568734	-0.677515	-0.18842	-0.169285	0.479722	0.3886	0.675901	1.64871
O43639	NCK2	Cytoplasmic protein NCK2	-2.18353	-1.68402	-2.24378	-1.51534	-1.74197	-0.975633	-1.26656	-1.90944	-1.75558	-2.14201	-1.80821	-1.83307	-1.52822	-1.46644	-1.48366	-2.01075	-4.56265	-2.29803	-2.02758	-2.69694	-1.81342	-1.79293	-1.80581	-3.06816	-2.01462	-2.18979	-1.54795	-1.79246	-4.35849	-2.10307	-1.86033	-1.71293	-2.11512	-1.73177	-1.43122	-2.99409	-4.84273	-3.46625	-4.42162	-1.44447	-6.11314	-3.07432	-3.93346
O43677	NDUFC1	NADH dehydrogenase [ubiquinone] 1 subunit C1, mitochondrial	-1.14761	-1.08172	-0.175618	-0.157298	0.277993	-0.749553	-1.20716	-0.178498	-0.659215	-0.793549	-0.278143	-0.712384	-0.284857	-0.880387	-0.76437	0.264575	-0.545414	-0.863543	-1.70691	0.468694	-0.971565	-1.27572	-1.42227	-0.0173296	-0.418805	-0.918127	-1.12379	-0.467888	-0.705515	-1.04112	-0.883207	-0.317815	-0.741337	-3.21003	-1.16059	-0.933256	-0.808139	-3.45217	-4.38687	-5.12257	-2.37185	-4.84801	-2.34659	-1.83137	-0.311305	-0.341269	-1.53536
O43678	NDUFA2	NADH dehydrogenase [ubiquinone] 1 alpha subcomplex subunit 2	0.316471	0.185121	1.00639	0.415901	1.53432	-0.121757	0.00541973	0.511922	0.290199	-0.485751	0.866295	-0.235044	0.743423	1.01131	0.471825	1.01223	1.31369	0.551479	-0.0909988	1.31578	1.14992	0.375866	0.419631	0.577306	-0.0719893	1.20351	0.158124	0.426759	1.18032	0.0963234	0.661168	-2.19872	1.03239	0.0748028	-0.894373	0.430531	-0.728107	-0.305134	-1.46778	-0.922412	-0.226715	0.310066	-0.498398	1.52118	2.04007	2.09763	1.16979
O43707	ACTN4	Alpha-actinin-4	3.61116	4.04333	3.59057	4.74968	3.73615	7.15307	3.92023	3.88271	5.09264	3.92857	3.93175	4.29146	3.74205	5.16795	4.09829	3.95512	3.70379	3.36209	4.1244	3.74031	4.97231	3.74327	5.15922	3.71967	4.17752	3.81899	4.64187	5.05233	3.95759	4.00608	3.3476	4.05684	4.55356	3.35954	3.89068	3.53525	3.49938	4.49391	3.06023	4.29473	3.46195	2.30139	3.96715	4.6359	5.22255	5.26718	4.96979
O43747;O43747-2	AP1G1	AP-1 complex subunit gamma-1;Isoform of O43747, Isoform 2 of AP-1 complex subunit gamma-1	-1.83761	-2.08106	-1.68074	-1.88266	-1.62643	-1.95216	-1.73516	-1.66209	-1.98092	-1.59382	-1.75385	-1.65539	-1.35088	-1.73694	-1.59489	-2.02154	-1.776	-1.87732	-1.61874	-1.72534	-1.84568	-1.88004	-1.43717	-2.26727	-1.89277	-1.86639	-1.91059	-1.83533	-1.73856	-1.46261	-1.69035	-1.71418	-1.67736	-2.03587	-1.71708	-1.3689	-1.31388	-1.46054	-0.822193	-1.56298	-2.31884	-1.29404	-1.72434	-0.0929069	0.258787	0.0428192	-0.302685
O43760;O43760-2	SYNGR2	Synaptogyrin-2;Isoform of O43760, Isoform 2 of Synaptogyrin-2	0.495517	-0.340955	-0.397364	-0.929734	0.0930984	-0.687608	-0.790715	-0.41227	-0.324646	-1.11572	-1.03126	-0.984881	0.247784	-0.804279	-0.119209	-0.91286	-0.00751221	-1.09876	-0.189252	-0.780184	-0.32571	-0.0966394	-0.256981	-0.409161	-1.55656	-0.0260433	-0.911312	-0.585789	0.276386	-0.232303	-0.298918	-0.665522	-0.257068	-1.39429	-0.0510559	0.170661	-0.00520379	-0.635576	-0.073489	0.163099	0.159579	0.181759	-0.0515462	0.365343	0.426257	-0.402376	-0.0494937
O43765	SGTA	Small glutamine-rich tetratricopeptide repeat-containing protein alpha	-1.23335	-1.51304	-1.24013	-1.18748	-1.48675	-1.10058	-1.20967	-0.977729	-1.32659	-0.837043	-1.34915	-1.22372	-1.41379	-1.57515	-1.68142	-1.37107	-2.02802	-1.49122	-0.940853	-1.30823	-1.38959	-1.24506	-1.28659	-1.64566	-1.47903	-1.35489	-1.11195	-1.42732	-1.86883	-1.2926	-1.67739	-1.36185	-1.46793	-1.68542	-1.05901	-1.37465	-0.929638	-1.1427	-3.59226	-1.15326	-0.941723	-1.97122	-1.3	-0.677103	-2.35605	-0.723008	-0.782025
O43772	SLC25A20	Mitochondrial carnitine/acylcarnitine carrier protein	-0.116221	-0.57134	0.190695	-0.660451	1.06402	-0.899661	-0.429894	-0.214525	-1.17229	-0.586396	-0.238102	-1.06138	0.512138	-0.895841	-0.231052	0.361894	-0.460429	-0.283207	-0.844033	0.0778458	-0.622331	-0.210742	-1.29276	-0.119863	-0.914247	-0.683385	-0.83159	-0.384641	-0.496443	-0.122837	-0.0368685	-0.837701	-0.459473	-0.931423	-0.893943	0.358356	-0.374884	-0.555106	0.478154	-0.65453	0.33414	0.464532	0.185264	4.2742	4.67159	4.58957	3.82937
O43776	NARS	Asparagine--tRNA ligase, cytoplasmic	1.94262	0.791929	1.54848	1.42393	1.05693	1.8612	1.75244	1.34462	1.07853	1.49639	1.36592	1.76718	0.952188	1.15999	1.05177	1.44585	1.08797	0.698457	1.43606	1.48455	1.35739	1.4536	0.947469	1.28308	1.41607	1.04128	1.9131	1.4922	1.35181	1.2049	1.14028	1.53396	-0.256646	1.79156	1.59693	1.5408	2.14114	1.50348	1.65234	0.758582	2.04751	0.944256	1.01686	-0.0151738	-0.635611	-0.811664	-0.20001
O43809	NUDT21	Cleavage and polyadenylation specificity factor subunit 5	-1.2438	-0.280744	-0.667095	-0.683901	-1.88623	-0.627346	-1.34733	-1.1158	-1.00708	-1.09134	-0.655979	-1.06904	-1.31146	-0.930871	-0.904355	-1.06968	-1.30919	-1.49923	-0.797339	-1.07696	-1.07601	-1.45774	-0.454893	-1.17033	-0.67393	-0.856722	-0.981994	-1.01354	-1.0468	-1.81343	-0.934455	-1.37824	0.453307	0.0398851	-0.413433	-1.45808	-1.1259	-3.89979	-5.91695	-5.23615	-3.62083	-1.99018	-1.06439	-0.589377	0.236546	-0.0440561	-0.351967
O43813	LANCL1	LanC-like protein 1	1.04453	0.565349	1.63203	1.58905	1.5323	1.96208	1.39698	1.46435	1.39748	1.84312	1.25313	1.69261	1.47235	2.19665	1.27834	1.36027	0.314642	0.869661	0.930516	1.64116	1.72211	1.70906	1.28566	0.789615	1.43912	0.986644	1.52991	1.48639	0.868677	1.47036	1.44609	1.03909	1.64018	-1.50645	1.31651	1.42881	1.35886	1.75092	1.5125	0.131262	-5.36939	1.21024	1.64126	0.849122	1.42958	1.14205	1.33951
O43920	NDUFS5	NADH dehydrogenase [ubiquinone] iron-sulfur protein 5	-1.05008	-0.920752	-1.3782	0.587067	0.123264	-0.613141	-1.17596	-0.390013	-2.14831	-2.12687	-0.55821	-0.547325	-0.794654	-0.881247	-0.848867	0.25068	-0.655856	-0.0148193	-1.22361	0.0767802	-0.869462	-1.51738	-1.91986	-0.735427	-0.66644	-0.654838	-1.40409	-1.40783	-0.293921	-1.7458	-0.563995	-1.23554	-0.265932	-0.535157	-1.04423	-2.35976	-2.47107	-4.45733	-6.50947	-1.79308	-3.85314	-1.20163	-2.33473	0.205502	0.874679	1.08853	0.126865
O60240	PLIN1	Perilipin-1	5.777	5.79761	6.50506	5.33286	6.71673	4.73059	6.38945	6.22886	6.0253	6.31887	6.82528	6.65167	7.24344	5.9787	6.53446	6.70952	6.59311	6.3588	6.19135	6.08926	6.42375	6.61255	5.94669	7.1207	7.33221	6.05045	5.7603	6.1937	6.39563	6.7867	6.96426	6.63873	6.47308	5.66755	5.75345	6.62749	5.98441	4.9864	6.77791	3.87862	6.24362	5.8338	5.34292	-2.29626	-2.52095	-6.11072	-2.67564
O60256	PRPSAP2	Phosphoribosyl pyrophosphate synthase-associated protein 2	-0.0444227	0.193609	-0.865842	-0.0945959	-0.78477	0.146444	-0.495318	-0.226082	0.0928106	-0.30712	-0.287205	0.0162995	-0.574137	0.113074	-0.610751	-0.384929	0.244546	-0.380935	-0.385866	-0.260113	-0.11481	0.0803115	-0.344439	-0.0393123	-0.377767	-0.568265	0.317175	-0.434999	0.209757	0.140309	-0.436077	-0.478485	-0.378625	0.21491	0.133549	-0.424298	-0.376223	-0.524686	-0.587875	-0.546917	-0.978651	-1.22897	-0.868623	1.04843	1.18494	1.20384	1.18038
O60282	KIF5C	Kinesin heavy chain isoform 5C	-1.41963	-1.06782	-1.31765	-1.69447	-1.05078	-0.745374	-1.17982	-1.30476	-0.84576	-0.974143	-0.533152	-0.816285	-0.796157	-0.779617	-0.914368	-0.862716	-0.770316	-1.57875	-0.44446	-1.64029	-1.03419	-1.35624	-0.633201	-0.286365	-0.672955	-1.17114	-1.56548	-0.568604	-1.56196	-1.31397	-0.971076	-1.61686	-1.26294	-1.53856	-0.627047	-1.01696	-0.437258	-0.622376	-1.74343	-0.868189	-0.187882	-1.62553	-0.726965	-0.411614	-1.06683	-0.93867	-0.87383
O60306	AQR	Intron-binding protein aquarius	-0.084268	0.479467	-0.65841	-1.51897	-1.15057	-0.657364	0.287144	-0.574943	0.0815463	-1.58428	-0.536715	0.435031	0.116471	0.0294391	-0.961798	-1.08078	0.800684	0.611397	-1.33983	-0.610617	-0.468745	0.389369	-0.76171	0.0466747	-0.738745	0.204488	0.61961	-0.347255	-1.11575	-0.79313	0.247108	0.360194	-1.93086	0.380478	-1.20559	-1.54913	-1.82068	-0.499742	-1.51217	-0.230223	-3.03757	-1.57979	-1.59113	-2.53098	-2.48593	-4.78581	-5.1328
O60313-2	OPA1	Isoform of O60313, Isoform 2 of Dynamin-like 120 kDa protein, mitochondrial	-1.13958	-1.32334	-1.38566	-1.0839	-0.728448	-1.57692	-1.6395	-1.20266	-1.32495	-1.25378	-0.871428	-1.36807	-1.24171	-1.78307	-1.46462	-1.1451	-1.81934	-1.37724	-1.62712	-0.905975	-1.22523	-1.54002	-1.59029	-0.992512	-1.22098	-1.90193	-1.43657	-1.36922	-1.15595	-1.72201	-1.287	-1.44803	-1.51427	-1.72166	-1.39687	-1.37423	-1.63951	-1.908	-1.76559	-2.3882	-1.29951	-1.8504	-1.88421	-1.50542	0.813296	-0.805851	-1.36012
O60343;O60343-2;O60343-3	TBC1D4	TBC1 domain family member 4;Isoform of O60343, Isoform 2 of TBC1 domain family member 4;Isoform of O60343, Isoform 3 of TBC1 domain family member 4	-1.05158	-0.421429	-1.40913	-0.819334	-1.67296	-2.22038	-1.05272	-1.38853	-1.87923	-0.76071	-1.11795	-0.923408	-1.22672	-1.15828	-1.4744	-1.31279	-0.630909	-0.433092	-0.821582	-1.09332	-1.67808	-1.28986	-1.85889	-2.04016	-1.35567	-0.712512	-1.55738	-1.40946	-5.22151	-1.81988	-1.73106	-1.49736	-0.597813	0.722975	-1.51452	-1.2929	-1.60068	-3.59623	0.101832	-1.73457	-4.67203	-3.42449	-2.82622	-2.74752	-3.23115	-3.47668	-3.64037
O60488;O60488-2	ACSL4	Long-chain-fatty-acid--CoA ligase 4;Isoform of O60488, Isoform Short of Long-chain-fatty-acid--CoA ligase 4	-1.44474	0.217602	-0.717033	-1.37909	-0.616822	-1.36658	-1.04699	-0.690047	-0.863513	-1.46883	-0.167041	-0.974195	-0.447813	-1.1953	-0.364869	-0.786328	-1.37392	-1.5356	-0.950938	-0.755596	-0.985565	-1.1002	-0.752571	-0.416169	-0.664451	-2.17764	-1.70115	-0.536701	-0.644233	-0.699058	-0.626127	-0.998793	-1.36834	-0.853606	-0.209788	-0.332902	0.167228	-0.362789	0.239709	-0.881068	-0.417536	0.15802	-0.176436	-4.31351	-0.885948	-0.548701	-0.615677
O60493	SNX3	Sorting nexin-3	0.132839	-1.12379	0.191321	-0.283517	0.0475011	0.105882	0.1829	-0.355636	-0.310242	-0.982276	0.000832599	0.199248	-0.171931	0.0941768	0.167297	0.0491231	-0.204482	-0.245429	0.593983	-0.156226	-0.162431	0.393657	0.141102	-0.530724	0.0982973	-0.567219	-0.282691	-0.0138497	-0.244911	-0.0236602	-0.0515073	-0.727797	0.338003	0.175671	0.403897	-0.0980193	0.315036	-0.343817	-0.62605	0.28175	0.391602	-0.553605	-0.656976	0.743388	0.0699396	0.00789623	0.917922
O60504	SORBS3	Vinexin	0.460122	1.08563	-0.0229769	0.843183	-0.0960402	2.35637	-0.102866	-0.0418897	0.627975	-0.258096	-0.000650246	0.104228	0.231496	1.04909	0.646839	0.436255	-0.362652	-0.292803	0.167454	0.134637	0.797479	0.204628	0.622881	0.0333396	0.401692	-0.0756326	0.454463	0.940359	0.156417	0.0512888	0.275946	-0.147254	0.958472	1.58058	-0.316165	-0.393017	-0.417794	0.485143	-0.413557	0.46637	-0.525359	-0.457297	0.605967	-0.554673	0.407856	0.00979873	1.03839
O60506;O60506-2	SYNCRIP	Heterogeneous nuclear ribonucleoprotein Q;Isoform of O60506, Isoform 2 of Heterogeneous nuclear ribonucleoprotein Q	0.477262	0.107128	0.813509	0.739359	0.318824	0.74465	0.824456	0.611383	0.873784	0.340024	1.11405	0.50351	0.708131	0.566189	1.06016	1.04806	0.742874	0.718504	1.0999	0.681754	0.529699	0.735699	1.08458	0.717808	0.964693	0.908604	0.53046	0.724627	1.42909	0.724497	0.452767	0.714721	0.93829	0.802395	1.23304	0.85942	0.825431	0.212478	0.661295	0.797276	0.537719	0.530502	0.480037	2.0881	2.42011	2.53968	2.24017
O60547;O60547-2	GMDS	GDP-mannose 4,6 dehydratase;Isoform of O60547, Isoform 2 of GDP-mannose 4,6 dehydratase	-1.90833	-2.65243	-1.102	-1.48405	-1.2128	-0.67067	-1.46661	-1.03002	-0.944533	-1.18541	-1.37625	-1.14783	-1.48688	-1.17792	-1.22718	-1.2037	-1.12425	-1.17071	-0.705081	-1.10934	-1.1595	-1.23794	-1.22089	-1.75719	-1.12078	-3.33812	-1.14423	-1.04064	-2.22734	-1.07317	-1.65054	-1.18591	-1.03263	-2.18334	-0.716043	-1.63133	-1.23884	-1.1641	-2.42053	-1.14923	-1.48303	-3.1331	-0.988704	-0.881095	-1.50485	-1.03713	-0.77142
O60551	NMT2	Glycylpeptide N-tetradecanoyltransferase 2	-1.52112	-1.77664	-1.08213	-1.26229	-1.23623	-4.99116	-0.729713	-1.14687	-1.62119	-0.452958	-0.32044	-4.56853	-1.13492	-1.04885	-0.910393	-0.704963	-5.5989	-1.45176	-1.10908	-1.28845	-1.76709	-1.64854	-0.976859	-1.19727	-0.669678	-0.864864	-1.84879	-1.59522	-1.30046	-0.170412	-1.39846	-5.87591	-1.15029	-6.45623	-1.61979	-1.27323	-1.02825	-1.79985	-0.5827	-3.96643	-1.39384	-2.23175	-1.86189	-1.59493	-1.66396	-2.06562	-2.83842
O60568	PLOD3	Procollagen-lysine,2-oxoglutarate 5-dioxygenase 3	-0.4257	-1.09602	-0.962194	-1.18678	-0.736933	-1.17094	-1.92329	-0.71452	-0.513932	-1.25288	-1.04015	-1.51081	-0.580787	-1.57952	-0.693204	-0.722722	-4.07259	-1.60603	-0.725824	-1.44721	-1.98415	-1.6993	-0.596441	-0.910249	-1.49353	-4.15629	-5.91189	-0.965833	-2.03008	-1.1004	-2.05618	-0.79	-4.54004	-5.36084	-0.879343	-0.656498	0.103159	-2.19688	-4.21383	-1.84698	-4.00219	0.0616066	-2.12138	-1.79934	-1.60939	-1.45372	-1.34183
O60645;O60645-2;O60645-3	EXOC3	Exocyst complex component 3;Isoform of O60645, Isoform 2 of Exocyst complex component 3;Isoform of O60645, Isoform 3 of Exocyst complex component 3	-1.91242	-1.87996	-2.20705	-2.25976	-2.31922	-2.00874	-2.05593	-2.2005	-2.39789	-1.76339	-1.91168	-2.23592	-2.21993	-2.42056	-2.34042	-2.30323	-2.41749	2.80969	-1.94053	-2.50195	2.58471	-2.19207	-2.80265	-1.62889	-1.7458	-2.46901	-2.13898	-2.06877	-2.59874	-2.2994	-2.37452	-2.19477	-2.41581	-1.77824	-2.23031	-2.30798	-2.40028	3.1289	-2.01273	-2.31014	-3.22473	-2.29279	-2.00741	-1.7215	-1.19608	-1.54102	-1.88532
O60664;O60664-4	PLIN3	Perilipin-3;Isoform of O60664, Isoform 4 of Perilipin-3	0.301101	-1.20528	-0.0410367	-1.45528	-0.418884	0.645744	-0.304689	-0.401013	0.291585	-1.09891	0.56584	0.445091	0.193461	0.13939	0.14488	0.109063	-0.581739	-1.31347	0.162328	0.0830914	0.0274386	0.168872	0.67046	-0.187797	-0.0363455	-0.462527	-0.0877752	0.605469	0.510461	-0.0646453	-0.01464	0.238589	-0.378027	-0.874416	1.8116	-0.210947	1.12687	-1.58496	-2.00791	-0.903977	-1.27745	-1.62304	-1.33733	0.138725	-1.51579	-0.67163	0.467301
O60669	SLC16A7	Monocarboxylate transporter 2	-1.73698	-0.126763	-0.0191721	1.39584	1.69585	-0.67607	1.10526	0.84524	-0.712598	0.775076	0.270122	0.449273	0.930283	-0.272956	-0.0959	1.30278	0.526296	0.227526	-1.6314	1.62014	0.0516148	-0.650159	-1.85922	0.578366	1.48809	0.120321	0.115333	0.534363	-0.716917	-1.3473	0.82709	0.0477594	1.09916	0.252633	-0.718295	0.455865	-1.16147	-1.96001	0.311045	-0.25898	0.663828	-0.204276	-1.17397
O60684	KPNA6	Importin subunit alpha-7	-0.530787	-3.80892	2.30567	4.21702	-0.891366	2.64099	-1.62317	3.57925	-1.2061	-1.48302	-0.896404	-1.40215	-1.61389	0.336836	-1.11612	-0.397215	-1.40118	-1.84076	-0.622744	-0.832074	-0.509735	-0.326368	-0.874955	-1.37607	3.25656	-0.922367	-3.90139	3.26274	-1.55758	-1.60328	-0.612597	-1.48078	-1.00396	-3.66516	1.83911	-1.09859	2.93446	-3.70781	-3.25717	-3.71093	-3.09077	-3.0981	-2.44603	0.241352	0.0491329	0.148853	-0.197816
O60701	UGDH	UDP-glucose 6-dehydrogenase	0.203347	-0.661494	-0.47621	-1.4901	-1.75971	-0.9731	-1.12556	-0.00448295	-0.56162	-1.3365	-1.0883	-0.204475	-0.810405	-0.303919	-0.87019	-1.08502	-1.16581	-1.12599	0.41987	-0.61561	-1.10668	-1.20025	0.625237	-1.49669	-1.56693	-1.34132	-0.669773	-0.462426	-0.197332	0.372544	-0.988	-1.35468	-0.402035	-1.83628	-0.482663	-0.997455	-0.507091	-0.556391	-0.761432	0.382914	-0.27104	-0.39965	0.441585	4.37311	4.35401	4.75106	5.65228
O60739	EIF1B	Eukaryotic translation initiation factor 1b	0.359834	1.88042	1.60258	1.95613	1.38718	0.875668	0.90914	1.07575	1.51215	1.65621	1.60667	1.32714	0.560444	0.864598	0.719889	1.03088	1.1696	1.37752	1.88713	1.38981	0.623436	0.76375	0.660588	1.72576	1.24798	0.387654	0.978267	1.54931	0.854124	1.32264	1.27879	1.35189	1.47047	1.02335	1.15518	1.24341	1.39998	1.2723	0.831633	0.726962	1.812	1.0164	1.30661	1.04986	0.527618	0.714709	0.663651
O60749	SNX2	Sorting nexin-2	0.517488	-0.308943	0.557568	0.138374	0.273393	0.43868	0.606498	0.109137	-0.236517	0.965374	0.645518	0.627854	0.41054	0.071164	0.113818	0.359121	0.409035	0.0689779	1.04576	0.575317	0.101055	0.205854	-0.101695	0.437045	0.548402	-0.286457	0.292422	0.733189	0.451098	0.575476	0.455694	0.363423	0.030022	1.05822	0.676377	0.0255338	0.925198	0.272996	0.611476	0.46658	-1.10834	0.0785336	-0.0906804	0.491146	0.329735	0.539508	0.61098
O60763;O60763-2	USO1	General vesicular transport factor p115;Isoform of O60763, Isoform 2 of General vesicular transport factor p115	-0.741065	-1.77301	-0.122191	-0.29855	-0.162797	-1.20815	-0.352671	0.00162889	-0.25861	-0.282894	-0.0853625	-0.342106	0.00389384	-0.51659	-0.373553	-0.665077	-0.431377	-0.110299	-1.01986	-0.424145	-0.768563	0.209514	-1.32162	-0.31536	-0.552716	-1.25181	-0.0589129	-0.153904	-0.126654	0.0775367	-0.230158	-0.262405	-0.452209	-0.586108	0.371155	0.209078	0.34908	-0.0887294	0.123932	0.0607342	0.076301	-0.247103	-0.235622	1.18792	1.07144	0.87936	0.527992
O60784	TOM1	Target of Myb protein 1	-1.01787	0.195434	-0.433375	0.156019	-0.35532	-0.516161	0.0683073	-0.129052	0.55629	0.237656	-0.0983741	-0.356829	-0.63071	1.72163	-0.250593	2.16562	-0.29517	-0.296473	0.0687964	1.50182	2.71822	1.10917	-0.529279	0.326743	1.6917	2.17334	1.69205	-0.119762	1.67987	1.76807	2.71875	0.074193	0.274593	-0.276436	-0.0452941	0.345439	1.95073	1.90163	0.77973	1.99072	0.272976	0.946636	0.24905	-0.127459	0.276813	-0.00934428	-0.175567
O60814;P57053;P62807	HIST1H2BK	Histone H2B type 1-K;Histone H2B type F-S;Histone H2B type 1-C/E/F/G/I	7.63323	6.84913	6.72166	6.91894	6.20424	6.79219	6.85634	7.28451	7.10705	5.91743	6.10167	6.58367	7.27425	7.87843	7.08155	6.87896	6.97279	6.85563	7.08023	7.02104	7.66931	6.5288	7.58571	7.15369	6.68592	7.45455	6.55833	6.91074	7.87874	5.8788	5.92957	7.30274	7.30467	6.80003	7.80776	6.04264	6.193	6.37196	6.12827	6.45608	6.23296	6.1868	6.67638	7.10089	7.60367	7.44557	7.8576
O60826	CCDC22	Coiled-coil domain-containing protein 22	-0.388136	0.741991	-0.495553	-0.45298	-0.510378	0.0141672	-0.191483	-0.352712	-0.885533	-0.0764923	-0.371015	-0.209088	-0.305917	-0.352511	-0.369705	-0.406512	-0.818904	-0.894925	-0.229971	-0.11156	-0.720297	-0.288885	-0.811357	-0.793644	0.0372149	-0.615813	-0.404023	-0.402516	-1.08479	-0.346655	-0.190619	-0.48644	-0.314623	0.301779	-0.0161745	-0.554337	-0.251603	-0.763212	-0.572037	-0.938184	-1.93179	-0.609652	-0.894015	-0.321268	-0.108465	-0.504163	-0.578286
O60832	DKC1	H/ACA ribonucleoprotein complex subunit 4	-2.36215	-2.66874	-2.17693	-2.46416	-2.06094	-2.06107	-1.79974	-1.70368	-2.90217	-1.76768	-3.07928	-2.88941	-2.52669	-2.25813	-2.10884	-2.19936	-1.71525	-3.75225	-1.65072	-2.08259	-1.78273	-2.51641	-2.31558	-1.66106	-1.57188	-2.35108	-1.50785	-1.77935	-7.22688	-2.28043	-0.330118	-1.51444	-2.05136	-4.47737	-1.15041	-2.32751	-1.83931	-5.37439	-3.73651	-2.12727	-4.18545	-3.2857	-3.14013	-0.575593	-0.200469	-0.0911383	-0.673916
O60884	DNAJA2	DnaJ homolog subfamily A member 2	-0.237882	-0.091104	0.0894596	0.20085	0.192833	0.327753	0.523131	0.043769	0.0994806	-0.0925097	0.72812	0.807446	0.251379	0.511108	0.288465	0.361879	0.0893568	-0.310573	0.526077	0.51866	0.203134	0.391618	0.467655	-0.0541134	0.747295	-0.119241	0.0788025	0.57246	-0.0437552	-0.0960958	0.325737	-0.278727	0.252237	0.226117	0.17913	0.344122	0.116283	-0.512129	-1.13056	-0.237513	-0.649417	-1.2731	-0.0694802	0.865111	1.05357	1.11414	1.44806
O60925	PFDN1	Prefoldin subunit 1	-2.00605	-4.09777	-1.27719	-1.46963	-1.61268	-1.93155	-2.06418	-1.77293	-1.94592	-1.24228	-1.61564	-1.61618	-1.80752	-1.74868	-1.48885	-1.74737	-5.72739	-4.57895	-1.79034	-1.49109	-1.63398	-1.7825	-1.6422	-2.03362	-1.83844	-1.90469	-1.59284	-1.68884	-1.76649	-1.39721	-1.59026	-1.77504	-1.67878	-2.01777	-1.08515	-1.41651	-1.29383	-1.62433	-2.55559	-1.79334	-3.05994	-1.66557	-1.93042	0.446926	-2.39956	-0.298579	1.27199
O75083	WDR1	WD repeat-containing protein 1	2.06539	2.91291	1.72038	2.08741	1.71862	3.83909	1.95015	2.16013	2.91471	1.77085	1.83132	2.58861	2.10514	2.93073	2.19064	2.03048	1.63891	1.51281	2.19213	1.81293	2.73072	2.83079	2.9724	1.59625	1.66919	1.97973	3.10076	2.41376	2.06528	2.24291	1.78257	2.15245	2.48403	1.52152	2.61199	1.8521	2.40004	3.54244	1.73826	2.92731	1.80792	1.72302	3.6337	2.01318	1.30798	1.36243	2.051
O75116	ROCK2	Rho-associated protein kinase 2	-0.940076	-0.71683	-0.730867	-1.46242	-1.09142	-0.282417	-1.06147	-1.2818	-0.356272	-0.907491	-1.08197	-0.982023	-0.760368	-0.712598	-0.856704	-1.34703	-1.30063	-1.33723	-1.16988	-1.17905	-0.879202	-0.899338	-0.272287	-1.37714	-1.05491	-1.06545	-1.04964	-0.69796	-0.504976	-0.739533	-1.15214	-0.849661	-0.911152	-1.6727	-1.11931	-0.437824	-0.821612	0.122784	-0.412362	-0.1191	-0.693758	-0.824332	0.124283	-0.709529	-1.13711	-1.00731	-1.11971
O75131	CPNE3	Copine-3	0.809193	0.459226	0.837186	0.844752	0.92245	0.687327	0.974571	0.694527	0.687086	0.561422	0.471128	0.252611	1.30436	0.668653	0.736302	0.268389	0.363686	0.552375	0.744553	0.454455	0.678876	0.871054	0.602467	1.08986	0.727733	1.37528	0.554939	0.787401	1.21464	0.90181	0.851766	0.437151	0.846113	-0.0689905	0.611863	1.15396	0.479312	1.3015	1.69926	0.928457	1.28308	1.98211	1.43738	2.11051	1.5563	1.77056	1.92459
O75155	CAND2	Cullin-associated NEDD8-dissociated protein 2	1.52131	0.527257	0.758009	0.624681	0.360977	0.439447	0.454529	0.752103	-5.25003	0.935656	-2.45849	0.639542	0.299596	-0.959007	0.312338	0.299938	0.407685	-1.85729	0.352336	0.487665	-2.22903	0.72077	0.630452	0.115403	0.301876	0.433355	0.93472	-4.74766	-4.31432	0.713425	0.448051	1.10985	-1.42282	-7.04666	-4.08592	0.196462	0.791895	-2.34417	0.288591	-3.8301	-3.26011	-0.50101	0.313726
O75157;O75157-2	TSC22D2	TSC22 domain family protein 2;Isoform of O75157, Isoform 2 of TSC22 domain family protein 2	-1.79684	-2.28826	-1.69971	-2.24508	-2.30112	-1.80866	-2.05369	-2.09466	-0.25442	-1.62207	-2.58513	-1.55644	-2.48887	-1.98614	-2.2776	-2.11723	-2.68903	-5.47356	-1.66908	-2.59259	-2.40689	-2.04106	-1.74344	-2.28759	-1.94875	-2.20924	-1.69595	-1.477	-2.10083	-1.74477	-2.47648	-1.936	-2.1347	-2.25341	-1.48112	-1.88524	-1.71491	-2.07018	-3.17114	-2.80916	-3.49096	-3.03366	-2.38802	-5.81809	-4.23458	-3.9037	-3.41487
O75165	DNAJC13	DnaJ homolog subfamily C member 13	-2.4495	-1.96977	-2.45814	-2.82819	-2.09474	-2.67975	-2.52254	-2.92507	-2.39153	-2.36626	-2.43133	-3.33322	-2.4756	-3.55146	-2.62879	-3.0218	-2.75269	-2.55503	-2.68691	-3.16037	-1.79589	-2.44653	-2.60096	-2.53693	-3.23854	-2.72576	-2.88759	-2.64639	-2.72479	-2.59723	-3.09629	-2.46756	-2.53997	-2.31433	-2.52978	-2.83318	-2.16086	-2.72366	-2.02647	-2.26089	-3.43868	-1.49338	-2.55151	-1.77054	-1.39927	-1.83758	-2.21185
O75175	CNOT3	CCR4-NOT transcription complex subunit 3	1.17497	1.39955	1.57941	2.27696	1.24734	3.29948	0.990131	1.41361	2.4348	2.00477	-1.73359	1.55177	1.31251	-0.70575	1.46544	1.44166	1.11497	1.28013	1.1382	1.3928	1.23615	1.11872	4.41729	1.33183	0.550928	1.74766	1.0269	1.56042	1.21496	0.958344	1.01232	1.48001	0.960934	-3.05275	1.52382	1.0683	1.10817	1.48182	1.39296	1.89312	1.67118	0.829909	-3.37964
O75208	COQ9	Ubiquinone biosynthesis protein COQ9, mitochondrial	-0.183555	0.486229	0.291515	1.18108	1.4125	-0.560657	-0.326635	0.622979	-0.559159	0.547983	0.529802	-0.171945	-0.148745	-0.427127	-0.0203827	1.41585	-0.231092	0.685594	-2.02041	1.17984	0.0481466	-0.240452	-1.11422	0.61791	0.779185	-0.439053	0.19142	-0.163961	-0.416934	-0.718558	-0.0163969	0.324168	0.371219	-0.483867	-0.84304	0.430812	-1.20689	-0.870109	0.0240558	0.145993	0.748147	1.00936	0.132848	0.490173	1.04755	1.13643	0.673313
O75223	GGCT	Gamma-glutamylcyclotransferase	-1.8496	-2.14204	-1.04391	-0.801686	0.0794442	-0.793749	-0.384808	-0.593633	-1.41252	-1.01921	-1.83619	-1.4704	-1.68523	-0.668658	-0.81342	-0.285067	-0.644448	-6.82713	-0.354017	-0.907561	-1.32664	0.0198925	-1.49415	-2.23298	-1.68823	0.373742	-0.664707	-1.53731	-0.662956	-0.700952	0.20601	-1.37586	-0.934565	-2.69504	-0.112513	-0.77649	-0.407507	-0.353559	-1.11665	0.480507	-0.571143	-1.16861	-5.83863	0.797619	-0.427422	0.355926	0.796902
O75306	NDUFS2	NADH dehydrogenase [ubiquinone] iron-sulfur protein 2, mitochondrial	1.00846	1.11238	1.43581	2.07599	1.90346	0.826204	1.18008	1.51118	1.06982	1.55775	1.6988	1.42895	1.5632	1.21193	1.46837	2.59452	1.12326	1.63238	0.583542	2.19094	1.19816	1.00409	0.970779	1.62186	1.46649	1.24827	1.13057	0.907985	0.76454	0.769345	1.33621	1.35078	1.23839	0.812086	0.970625	0.912017	1.0497	0.886291	1.13216	0.563797	-0.477253	0.908254	0.847315	2.51857	3.14461	3.33431	2.45206
O75323	NIPSNAP2	Protein NipSnap homolog 2	1.01693	1.09735	1.02775	1.47017	1.82427	0.920376	0.730898	0.978019	0.233971	1.12385	1.52723	1.00358	1.12759	1.05365	1.57273	1.75901	1.51169	1.66521	0.670661	1.95026	1.54708	1.43768	0.755224	1.00768	1.54569	1.24585	0.950873	0.939301	1.34758	-0.216252	1.46557	0.502121	1.34308	1.77794	0.654788	0.815269	0.358208	-0.0776276	0.456497	0.0275983	-0.276154	0.541231	0.739199
O75340	PDCD6	Programmed cell death protein 6	0.594129	0.512069	0.373869	0.318383	0.393371	1.01731	0.424864	0.410117	0.598951	0.345234	0.385487	0.296704	0.514865	0.427082	0.163862	0.205726	1.09016	0.0365576	1.16282	0.439921	0.783009	0.145613	0.530828	1.1188	0.486764	0.107612	0.264016	0.389855	0.36438	0.183555	0.126401	-0.171304	0.295055	0.805924	0.326486	0.436114	0.193799	-0.371317	-0.540402	0.115946	-0.557997	0.424696	0.443879	-0.00581978	0.512739	-0.0148861	0.151702
O75351	VPS4B	Vacuolar protein sorting-associated protein 4B	-0.427214	-0.649372	-0.394688	-0.214985	-0.507619	0.26793	-0.140143	-0.367277	-0.798884	0.0947932	-0.115155	-0.0622432	-0.277832	0.0864385	0.0585366	0.286122	-0.729701	-0.249386	0.403322	0.0545005	-0.354687	-0.277873	-0.218831	-0.78079	-0.0382532	0.0518168	-0.289597	-0.063212	0.00897355	-0.0648356	0.0904288	-0.218953	0.199754	-0.148005	0.440511	-0.344991	0.0766764	-0.0896074	-0.0421464	-0.0258807	-0.761026	-0.811251	-0.0695878	-0.0154603	-0.257143	0.0898453	0.183473
O75367;O75367-3	H2AFY	Core histone macro-H2A.1;Isoform of O75367, Isoform 3 of Core histone macro-H2A.1	3.10568	1.85466	1.89004	1.84497	1.88659	1.73857	1.92174	2.13788	2.0292	1.61281	1.3964	0.731365	2.60095	1.91989	2.19495	1.71683	1.34904	1.59655	2.14919	2.04776	2.30759	1.58543	1.77168	1.88928	1.39305	2.32019	1.76686	1.65023	2.62394	1.49794	1.54438	2.16107	1.71256	1.52634	2.42987	1.84071	1.66106	1.99055	2.02775	2.33511	1.10011	1.83517	2.2802	2.37174	2.66009	2.43928	2.61159
O75368	SH3BGRL	SH3 domain-binding glutamic acid-rich-like protein	2.23236	2.98379	2.30106	2.47568	1.98262	4.16117	2.30265	2.91913	3.17047	2.26712	2.15111	2.83128	2.15584	3.06964	2.39821	1.79956	1.92994	1.53601	2.43325	2.30973	2.73609	3.10837	2.83236	1.70064	2.1826	2.84036	3.33672	2.7122	2.78342	2.19004	2.08456	2.71742	2.5428	2.33264	2.65652	2.06656	2.34511	3.69477	2.00038	3.08818	2.39947	1.94963	4.02159	1.31369	0.235301	1.06286	1.94011
O75380	NDUFS6	NADH dehydrogenase [ubiquinone] iron-sulfur protein 6, mitochondrial	-0.468062	0.0559054	0.545131	0.963575	1.00515	-0.359787	-0.192862	0.59763	-0.318283	0.030315	0.50823	0.0243622	-0.0355381	-0.430806	-0.119498	1.17838	0.00954866	0.180231	-0.462589	1.22621	-0.076603	-0.121932	-0.588947	0.509721	0.419766	-0.0473885	0.257982	-0.102699	0.0795466	-0.631247	-0.088075	-0.170503	-0.253476	-0.343311	-0.163476	-0.495891	-0.471413	-1.01646	-0.987023	-0.806464	-0.616511	-1.51064	-0.70418	1.3182	1.63556	2.11165	1.41422
O75381;O75381-2	PEX14	Peroxisomal membrane protein PEX14;Isoform of O75381, Isoform 2 of Peroxisomal membrane protein PEX14	-1.21418	-2.46378	-2.17342	-1.96898	-1.21142	-3.16	-4.1201	-2.17448	-2.39131	-1.6171	-1.58324	-1.788	-1.33843	-1.47468	-1.31811	-1.2164	-1.81614	-1.10418	-1.57728	-1.751	-1.98415	-1.67042	-1.65525	-1.34016	-1.19577	-1.1649	-2.11265	-1.55918	-1.84443	-1.02952	-0.861451	-1.58475	-1.50167	-3.51315	-1.95839	-1.27093	-1.64645	-1.70306	-0.452204	-2.58842	-1.28846	0.208216	-1.1285	-0.541044	0.935473	0.479562	-0.378413
O75396	SEC22B	Vesicle-trafficking protein SEC22b	0.817248	-0.26785	0.640527	-0.43933	0.68871	-0.439008	0.655294	0.391441	0.237233	0.330268	1.12118	0.45614	1.0848	0.0682179	0.545162	-0.155727	0.173446	0.28757	0.733342	0.263798	0.52571	0.783766	0.71205	0.687332	0.772867	0.567561	0.306909	0.682091	0.967334	1.00612	1.06522	0.570738	0.621535	-0.273028	-0.615529	1.33927	0.8588	0.466589	1.06981	0.290079	1.02313	0.900108	0.545407	1.8136	2.62419	2.25073	2.23534
O75400;O75400-2;O75400-3	PRPF40A	Pre-mRNA-processing factor 40 homolog A;Isoform of O75400, Isoform 2 of Pre-mRNA-processing factor 40 homolog A;Isoform of O75400, Isoform 3 of Pre-mRNA-processing factor 40 homolog A	-2.10233	-2.17879	-1.56882	-1.62394	-1.97732	-2.168	-2.29006	-1.48306	-1.43955	-2.51498	-1.5149	-2.06278	-1.8036	-2.33755	-1.71067	-1.48544	-2.08686	-1.94136	-1.53714	-1.95493	-2.06227	-2.10822	-1.77068	-1.86713	-1.67932	-2.17541	-2.0162	-1.78586	-1.72421	-2.43003	-2.42117	-1.54414	-2.62749	-2.30059	-0.862823	-2.44179	-1.89036	-3.3444	-3.64921	-2.29226	-2.811	-6.30544	-2.48438	-0.808734	-0.406176	-1.05896	-1.57358
O75431;O75431-2	MTX2	Metaxin-2;Isoform of O75431, Isoform 2 of Metaxin-2	0.611918	1.05458	1.4226	2.00587	2.17777	0.935537	1.00747	1.41166	1.08554	1.49798	1.55889	0.91	1.35255	0.593733	1.11694	2.1435	0.650607	1.11263	0.478378	1.72133	0.874872	0.853076	0.533451	1.57016	1.51478	0.751508	1.21675	0.960819	0.110821	0.336329	0.950531	1.03236	1.13714	0.679499	0.861926	1.13436	0.244829	-0.211953	0.0687787	0.00921635	-0.990576	-0.757703	-0.304409	0.481365	1.01822	0.959503	0.621998
O75436	VPS26A	Vacuolar protein sorting-associated protein 26A	0.119659	-0.563598	0.367137	0.274305	0.396537	-0.211592	0.4001	0.0780693	-0.486389	0.423124	0.192273	-0.263302	0.0444325	0.138405	0.40093	0.00370001	-0.04123	-0.372953	0.0386828	0.242333	-0.287418	0.405182	0.0715693	-0.742488	0	0.216059	-0.574246	-0.43642	0.544967	0.459788	0.504581	-0.180261	0.394217	-0.141038	0.16847	0.612718	0.272316	0.0782472	0.597229	0.484892	1.07435	0.993529	0.167367	0.439768	3.85879	2.2624	3.09027
O75438	NDUFB1	NADH dehydrogenase [ubiquinone] 1 beta subcomplex subunit 1	0.400955	0.258465	0.345483	0.259911	1.14184	-0.640961	0.0445868	0.125137	-0.237015	-1.27996	0.643403	-0.039693	0.487191	-0.1243	0.697137	0.869266	-0.152796	0.333582	-0.497032	0.820872	0.307795	-0.197915	-0.151023	-0.237669	-0.258016	0.320522	-0.630743	-0.572128	-0.0997303	-0.482532	0.501159	-0.742603	0.132089	-1.07934	-0.34315	-0.6249	-1.32785	-0.879218	-0.648742	-0.751195	-1.36118	0.348396	-0.187101	0.758158	1.36425	1.40699	0.715388
O75439	PMPCB	Mitochondrial-processing peptidase subunit beta	0.45188	0.971252	0.978182	1.23706	1.75551	-0.954846	0.0491839	1.14632	0.470581	0.440016	0.747888	-0.109397	0.851091	0.237572	0.939364	1.40754	0.500399	0.504531	-0.395235	1.51531	0.964898	0.429173	0.350328	0.26004	0.153469	0.84847	0.550855	0.114211	0.492801	0.258322	0.64871	0.037867	0.642497	-1.20567	-0.359065	0.893639	-0.249009	1.17458	0.18631	0.0332274	1.45439	0.446852	1.8639	0.387557	0.851391	0.745612	0.68134
O75475	PSIP1	PC4 and SFRS1-interacting protein	-0.355495	0.0293005	-0.489241	0.335674	-0.568457	-0.941601	0.421218	0.302808	-0.325477	-0.192114	-0.422518	0.516231	0.13988	0.244999	-0.271222	-0.0762607	-3.50523	-0.216405	0.196212	-0.0768253	0.303568	-0.228976	0.403055	-0.302555	-0.360725	-0.147754	0.188239	-0.489724	-4.02687	-0.743278	-0.33796	0.312185	0.204743	0.290903	0.858184	-1.58667	-0.923785	-0.153035	-3.23435	-0.00354624	-5.05548	-2.14348	-4.37825	-0.0986361	-0.0833994	0.0721078	0.192283
O75477	ERLIN1	Erlin-1	0.0926902	-1.22291	-0.667415	-0.58727	-0.793579	-0.845896	-0.356829	-0.92467	-0.637471	0.061384	-0.203182	-0.514453	-0.595955	-0.677871	-0.724384	-0.436018	-0.714692	-0.0677129	-0.609092	-0.902932	-1.06944	-1.10698	-0.201511	-0.162287	-0.745252	-0.794651	-0.411085	-0.521397	-0.0324621	-0.40472	-0.569896	-0.251713	-0.380701	-0.79848	-0.736532	-0.497687	-0.696375	-0.630348	-0.46907	-0.401836	-0.410637	-0.386668	-0.0025911	0.605933	-0.0918464	-0.538267	0.0841819
O75489	NDUFS3	NADH dehydrogenase [ubiquinone] iron-sulfur protein 3, mitochondrial	1.13166	1.3005	1.76616	2.54929	2.29032	1.40073	1.26286	1.90056	1.22363	1.67264	1.72869	1.28264	1.48011	1.06447	1.22315	2.4366	1.26883	1.59774	1.02775	2.43757	1.20883	1.04554	0.904328	1.82609	1.43033	1.33273	1.4299	0.944721	1.23552	1.01897	1.31855	1.16595	1.18597	0.594815	1.12207	1.11315	0.889905	0.834819	0.707695	0.734648	0.319576	0.563207	0.860147	2.09646	2.37964	2.60786	1.69091
O75494;O75494-2;O75494-3;O75494-4;O75494-5;O75494-6;Q5JRI1	SRSF10	Serine/arginine-rich splicing factor 10;Isoform of O75494, Isoform 2 of Serine/arginine-rich splicing factor 10;Isoform of O75494, Isoform 3 of Serine/arginine-rich splicing factor 10;Isoform of O75494, Isoform 4 of Serine/arginine-rich splicing factor 10;Isoform of O75494, Isoform 5 of Serine/arginine-rich splicing factor 10;Isoform of O75494, Isoform 6 of Serine/arginine-rich splicing factor 10…	-2.07777	-2.37689	-1.81956	-1.84326	-1.89193	-1.77809	-2.35145	-1.43515	-1.56114	-1.8517	-1.66722	-1.99456	-0.847003	-2.08711	-1.28757	-1.22266	-1.77093	-2.06269	-1.00086	-1.28183	-1.68619	-2.41838	-1.77566	-1.14681	-1.39632	-2.16326	-1.41394	-1.71252	-1.73909	-1.82507	-2.71175	-1.66502	-2.09262	-1.99389	-0.576281	-1.33452	-1.61643	-2.44189	-3.44903	-1.76428	-4.62332	-3.20351	-4.20244	-1.44456	0.884228	0.465689	-0.462575
O75506	HSBP1	Heat shock factor-binding protein 1	-0.0762646	-0.245845	-0.293917	-0.459039	-0.244522	-3.85027	-0.58242	-0.712159	0.0280989	-0.335904	-0.219109	-0.689228	-0.484945	-1.08128	-0.141244	-0.176409	-3.59098	0.267292	-1.6715	-0.262538	-0.769541	-1.16948	0.0406195	-0.0214177	-0.286445	-0.0837878	-1.08777	-0.681998	0.26551	-0.0440504	-0.645227	-0.494781	-0.248349	-1.29789	-0.959044	0.240624	0.354661	-0.423222	-0.0352531	-0.0821029	0.199824	0.0576492	-0.692493	-0.583866	-0.226339	-1.03758	-1.23316
O75531	BANF1	Barrier-to-autointegration factor	2.08152	2.38155	2.12565	2.3359	2.04667	2.72607	1.57664	2.52178	2.34292	2.07089	1.61565	1.9417	2.11128	2.26386	1.90607	2.05689	1.67918	1.1355	2.24496	2.08197	2.46696	1.885	2.27355	1.85646	1.90614	2.11805	2.4384	1.94928	1.58058	1.86384	1.46402	2.22824	1.86825	2.01276	2.35457	1.89468	1.92728	2.53905	1.94471	2.14641	1.46869	1.78197	2.40257	1.68814	2.33896	1.99347	2.41415
O75533	SF3B1	Splicing factor 3B subunit 1	-1.37599	-1.72443	-1.26402	-1.40315	-1.39439	-1.76154	-1.44482	-1.1448	-1.29768	-1.83012	-1.28627	-2.07508	-1.3396	-1.91529	-1.36768	-1.51861	-1.09959	-1.52089	-0.993289	-1.50084	-1.49531	-1.65873	-1.34718	-1.46079	-1.51964	-1.37167	-1.57822	-1.72146	-1.35821	-1.50141	-1.97842	-1.14086	-1.80904	-0.741949	-1.02572	-1.04314	-1.45426	-2.35139	-1.73276	-1.58049	-1.25999	-0.318491	-1.69231	-0.379473	-0.232856	-0.466713	0.0307617
O75534;O75534-4	CSDE1	Cold shock domain-containing protein E1;Isoform of O75534, Isoform 4 of Cold shock domain-containing protein E1	-0.392042	-0.645634	0.620141	-0.467846	-0.329133	-0.245613	0.135508	0.0777618	-0.119381	0.0104251	0.529085	0.468305	-0.0791231	0.0516163	0.259184	-0.0550007	-0.530859	-0.921735	0.0556256	-0.518573	-0.114271	0.275421	0.701045	-0.694754	0.00273126	0.0892307	-0.591129	0.00906901	-0.232428	0.706075	-0.360566	-0.273456	0.126349	-1.10855	-0.208748	0.881998	0.531402	-0.300048	-0.197904	-0.336487	-1.52784	-1.07647	-0.295024	-0.119634	-0.155436	0.0266088	0.120792
O75558	STX11	Syntaxin-11	-0.0658472	-1.0257	-0.156883	-0.80655	0.0178638	-0.743137	0.280187	-0.867346	-0.717183	0.105543	-0.752538	0.060639	0.162984	0.0446483	-0.868785	-0.87846	0.101092	-0.475712	-0.0884033	0.151834	-0.409779	-0.113842	-1.07	0.853018	-0.711191	-0.234656	-0.45554	0.0989268	-0.58201	-0.00454798	0.529197	0.248272	-0.0195206	-1.19868	-0.0745133	-1.00875	-0.625192	-2.43608	-1.18418	-3.1667	-2.55767	-1.17303	-2.02383
O75569;O75569-2;O75569-3	PRKRA	Interferon-inducible double-stranded RNA-dependent protein kinase activator A;Isoform of O75569, Isoform 2 of Interferon-inducible double-stranded RNA-dependent protein kinase activator A;Isoform of O75569, Isoform 3 of Interferon-inducible double-stranded RNA-dependent protein kinase activator A	-1.06159	-0.650016	-1.60915	-0.647224	-1.76503	-0.0525759	-1.23232	-1.42727	-1.32691	-1.32384	-0.936297	-0.569345	-0.958482	-0.642013	-0.59233	-0.289665	-0.79174	-1.13958	-0.900969	-0.450715	-0.556891	-1.12921	-1.47294	-0.786363	-0.284189	-0.985033	-0.355388	-0.96203	-1.57337	-1.59633	-0.401151	-0.9531	-1.30662	-0.722328	-0.87826	-1.75341	-1.23558	-2.23886	-2.13487	-1.37146	-4.94622	-2.64722	-1.6442	-1.41199	-1.77967	-1.69829	-2.09591
O75608;O75608-2	LYPLA1	Acyl-protein thioesterase 1;Isoform of O75608, Isoform 2 of Acyl-protein thioesterase 1	0.760778	0.382029	1.5712	1.18007	1.70569	0.783427	1.52488	1.38189	1.02803	0.516441	1.19904	0.769273	1.20232	1.32092	1.25054	1.60986	1.2335	0.68544	1.40431	1.59656	1.46461	1.6781	0.675131	0.698946	0.320543	1.29339	1.05188	0.714233	1.49612	1.33434	0.610331	0.272743	1.09257	0.287757	0.95367	-0.133046	0.0583747	-4.54257	-0.756785	0.818821	0.416823	-3.37041	-0.0132531	2.93326	2.35805	3.03454	2.83288
O75636	FCN3	Ficolin-3	-1.32436	-0.651195	-0.638784	-2.85739	-1.70984	-5.79414	-0.457211	-1.59252	-0.86659	-1.86533	-1.60207	-1.0772	-2.36688	-1.9265	-2.62786	-3.35899	-0.19872	-0.818469	-5.25934	-1.12698	-1.70084	-1.08495	-1.8338	-1.57386	-2.03644	-0.640205	-1.68974	-1.0471	-1.66039	-1.98041	-1.34066	-1.04845	-1.88105	-1.99193	-4.45757	-1.31611	-2.10567	-3.52324	-4.48778	-0.980624	-0.455111	-4.30409	-1.42625	-1.33007	-0.75889	-0.363919	-6.20723
O75643	SNRNP200	U5 small nuclear ribonucleoprotein 200 kDa helicase	-1.31749	-1.53457	-1.30982	-1.2108	-1.1845	-2.31398	-1.21682	-0.951058	-1.00376	-1.55044	-1.12669	-2.11071	-1.06133	-1.73224	-1.11879	-1.4004	-1.38374	-1.27197	-0.834397	-1.3159	-1.34784	-1.70075	-1.0428	-1.25315	-1.66758	-1.61026	-1.4299	-1.45958	-1.54924	-1.39176	-1.87582	-1.12979	-1.69241	-1.70117	-0.632938	-1.45129	-1.3352	-1.61286	-1.25551	-1.39682	-2.02322	-0.912653	-1.54676	-0.658475	-0.0384796	-0.314474	-0.743698
O75663	TIPRL	TIP41-like protein	-0.620447	2.23337	5.3735	1.67642	-0.617098	1.15849	1.6078	1.44226	2.17841	1.78011	4.40031	0.11036	2.91181	-0.0677469	1.11229	0.158425	0.370579	0.522089	1.1833	0.779019	-0.43824	-0.39175	3.97452	0.135162	-0.389101	2.06843	2.60713	3.75277	2.42447	4.79312	2.27353	3.96265	2.07882	4.95048	1.37008	3.29447	2.55864	6.04883	-0.339273	0.131425	-0.718637	1.71814	1.46634	-0.866557	-1.79819	-1.10697	-0.515128
O75688	PPM1B	Protein phosphatase 1B	-2.66654	-4.55497	-1.73077	-1.16656	-1.11646	-3.35663	-0.583754	-1.98789	-1.72479	-3.34582	-2.04612	-1.59656	-2.23505	4.29165	-1.85404	-2.27958	-0.642303	-1.06327	-0.985277	-1.92002	-1.00832	-1.18266	-1.75532	-1.84348	-1.22442	4.33566	-1.48077	-1.15417	-1.80447	-0.187078	-1.4637	-1.71043	-1.58675	-4.55969	3.69616	-1.29937	-2.08661	-3.51551	-6.17486	1.44723	-4.06511	-4.43547	5.83595	-0.991009	-1.71168	-1.09409	-1.60492
O75695	RP2	Protein XRP2	-0.160767	-1.30033	-0.906673	-0.935785	-0.720079	-1.39834	-0.751762	-1.0096	-1.09632	-1.21198	-1.00568	-1.67258	-0.786555	-1.46427	-0.92109	-1.20528	-1.56181	-1.31958	-0.558062	-1.38378	-1.32656	-1.16517	-0.749761	-0.647265	-1.26341	-0.671085	-1.30061	-1.37302	-0.888049	-0.859148	-1.04731	-0.532606	-1.33007	-1.46482	-0.853981	-1.13983	-1.00931	-1.43922	-1.25197	-0.870284	-1.67225	-0.621496	-1.14565	-0.1046	-0.257033	-0.25392	-0.56201
O75746	SLC25A12	Calcium-binding mitochondrial carrier protein Aralar1	-1.94966	-2.49862	-2.53422	-2.01374	-1.5067	-1.61634	-3.16932	-2.12705	-1.67157	-3.01482	-2.23199	-3.10574	-1.19755	-2.73174	-1.46765	-1.8056	-7.41098	-4.2238	-2.80329	-1.44213	-1.84122	-2.7771	-1.81732	-3.11611	-1.64719	-1.56361	-1.74221	-0.451368	-1.01512	-1.35032	-1.72441	-1.6557	-4.20541	-0.576124	-2.21462	-1.5878	-1.53804	-0.896015	-1.27552	-1.65312	0.310615	-0.568656	-0.838163	4.30264	4.8609	4.97279	4.237
O75781	PALM	Paralemmin-1	0.644565	-0.930171	0.570148	-0.536136	0.714097	-0.962538	0.850243	0.240533	0.138641	0.695101	0.447894	0.339	0.583907	0.126503	0.046638	-0.282915	-0.0449118	0.0711107	-0.151397	0.0377432	-0.104901	0.579574	0.311565	0.0645454	0.449327	0.116461	0.133262	0.167439	0.236938	0.595628	0.682199	0.709118	0.556315	-0.919771	2.82594	0.767382	0.451026	0.167868	0.920466	3.55141	4.45831	0.397237	0.0320095	-4.60541	-3.62469	-4.83963	-1.49295
O75792	RNASEH2A	Ribonuclease H2 subunit A	3.19698	2.37694	1.99199	2.71903	3.49382	2.08869	2.12106	2.12322	2.72388	2.17479	3.54383	2.14324	3.11156	2.37151	3.30117	3.65131	2.43472	2.64311	2.43388	3.08353	3.08996	2.9787	3.30616	2.72739	1.94304	2.56342	2.05562	2.20163	3.45775	3.40333	2.46424	1.16111	2.57042	1.30212	1.88312	2.54264	2.89293	2.42366	2.38807	1.51974	1.7548	2.95186	1.98383	3.50319	4.91901	5.47881	3.56496
O75822	EIF3J	Eukaryotic translation initiation factor 3 subunit J	0.270621	0.345674	0.5163	0.312846	0.685076	0.421174	0.396624	0.659557	0.451272	0.548297	0.83342	0.437799	0.736372	0.177056	0.676696	0.540353	0.218097	0.676466	0.514579	0.495976	0.247939	0.419278	0.267635	0.6246	0.838698	0.198129	0.459683	0.654525	0.405779	0.911994	0.458301	0.72661	0.290608	0.335431	0.824374	1.07453	0.950161	-0.0526969	0.56045	0.380101	0.135542	0.144694	-0.200327	-0.058893	0.260024	-0.0896409	-0.165565
O75828	CBR3	Carbonyl reductase [NADPH] 3	-0.379307	-0.444578	-0.472915	-0.759786	-0.721312	-0.282819	-0.534138	-0.952497	-0.529043	-0.567369	-0.754163	-0.636032	-1.10448	-0.0379867	-0.611829	-0.753787	-0.672708	-0.72702	-0.508722	-0.247644	-0.378861	0.0424266	-0.131716	-1.49379	-1.31804	-0.509387	-0.65221	-0.712591	-0.873191	-0.219936	-0.276404	-1.6046	-0.0683257	-1.34275	-0.711981	-0.901674	-1.02826	-0.14607	-0.391722	0.00708761	-0.908358	-0.816365	0.268583	5.34753	4.44546	4.70387	4.29896
O75832	PSMD10	26S proteasome non-ATPase regulatory subunit 10	-0.688164	-0.476576	-0.372599	-0.10155	-0.446325	0.0488912	0.0922332	-0.106816	-0.514265	-0.358855	-0.459582	-0.119766	-0.459994	-0.214534	-0.60743	-0.39024	-1.4468	-1.06714	-0.802948	-0.442535	-0.226577	-0.178888	-0.597905	-0.743889	-0.388562	-1.41783	-0.351226	-0.386278	-0.859312	-0.843262	-0.633727	-0.448983	-0.668328	-1.28158	-0.208999	-0.923313	-0.428549	-0.861353	-0.0455019	-0.520147	-1.09572	-1.1712	-1.3946	-0.752887	-1.54724	-1.02296	-0.950563
O75844	ZMPSTE24	CAAX prenyl protease 1 homolog	-2.21835	-4.53532	-2.49423	-2.08504	-2.7072	-1.92987	-3.04726	-2.76176	-2.40991	-2.80736	-1.4115	-3.41271	-2.09985	-3.18304	-2.5579	-3.40591	-3.59074	-3.569	-4.58421	-3.33727	-3.48263	-3.3514	-2.54802	-2.27378	-2.64817	-2.8016	-3.44421	-2.97898	-2.54801	-2.57556	-3.06361	-2.80963	-2.75453	-5.55812	-2.83753	-2.00381	-2.25502	-4.52109	-3.59541	-2.17403	-2.85725	-1.14099	-3.12812	-1.94342	-1.13379	-1.49085	-1.73981
O75874	IDH1	Isocitrate dehydrogenase [NADP] cytoplasmic	3.78733	3.97206	4.43363	5.18078	4.65433	4.03208	5.45023	4.15792	3.68089	4.25098	4.58883	5.04358	3.98209	4.85759	4.39638	5.39618	4.35188	4.43351	4.57728	5.29552	4.06299	5.17228	4.08445	3.29683	4.42738	4.70149	3.97898	4.17782	4.37239	4.53667	4.6367	3.63913	4.45884	3.69152	4.44168	3.85328	4.59152	3.53554	3.84055	4.02039	4.35851	3.00344	3.88284	7.37309	6.79668	7.41059	7.37962
O75882;O75882-2;O75882-3	ATRN	Attractin;Isoform of O75882, Isoform 2 of Attractin;Isoform of O75882, Isoform 3 of Attractin	-3.80546	-1.9943	-1.43248	-3.22904	-1.9745	-4.1264	-1.64902	-1.64859	-1.84539	-2.71352	-2.35121	-1.87691	-2.75816	-2.40875	-3.0873	-4.04452	-1.2728	-5.49383	-4.78325	-2.41936	-2.75058	-1.83565	-2.18948	-3.94882	-3.17034	-1.89358	-1.65276	-3.08825	-1.94171	-2.07303	-2.02659	-2.70503	-3.91252	-2.38189	-4.20828	-2.49223	-3.0297	-1.88096	-2.31138	-0.400861	-1.51112	-6.354	-1.40601
O75884	RBBP9	Putative hydrolase RBBP9	-1.28418	-0.674198	-1.24126	-1.16989	-1.8246	-0.245019	-0.889267	-0.90563	-1.05134	-1.64474	-1.14773	-0.635375	-2.03043	-0.785708	-1.88439	-1.72203	-1.8635	-4.34815	-0.849606	-1.3971	-1.25848	-0.685215	-0.879894	-1.8579	-1.06367	-1.58835	-0.903896	-0.572764	-1.29149	-1.05823	-1.25385	-1.68958	-1.22296	-1.59244	-0.583236	-1.41967	-0.386203	-1.55787	-4.88793	-1.60426	-1.72	-4.85213	-1.21381	0.385402	-1.29845	-1.2063	1.60696
O75891;O75891-3	ALDH1L1	Cytosolic 10-formyltetrahydrofolate dehydrogenase;Isoform of O75891, Isoform 3 of Cytosolic 10-formyltetrahydrofolate dehydrogenase	1.66435	2.3937	2.79513	2.701	3.55511	1.45438	2.76684	2.31818	1.90742	2.96277	2.27748	2.77428	1.91796	1.95738	2.26732	2.6679	2.23666	1.79869	2.39799	2.57574	1.67073	2.47815	1.70734	1.82403	2.66707	2.66421	2.08878	2.39547	2.25057	2.6851	2.9508	2.03515	2.46237	1.39128	1.79959	2.6607	1.66292	1.65907	2.89259	1.48742	2.93479	1.35423	1.61597	5.21374	5.27003	4.68469	6.86797
O75907	DGAT1	Diacylglycerol O-acyltransferase 1	-1.82218	-0.354809	-1.09113	-0.884376	-0.423635	-2.06046	-1.44332	-1.19701	-1.30367	-1.33032	-1.10004	-2.13422	-0.659394	-1.19152	-0.758503	-0.196776	-1.41679	-0.525199	-5.96153	-1.0369	-1.47157	-1.99005	-1.55028	-0.547792	-1.21462	-1.5144	-1.25817	-1.85014	-0.894625	-1.69197	-0.428843	-1.19018	-0.899692	-5.09539	-1.94048	-1.78967	-0.948195	-4.61839	-0.649622	-1.40992	-1.26469	-0.621536	-1.26724	-2.55819	-0.437464	-1.0159	-1.70261
O75911	DHRS3	Short-chain dehydrogenase/reductase 3	0.243126	-1.63372	-1.1536	-0.903798	-0.153771	-1.82699	-0.571441	-1.01987	-0.757866	-0.168528	-0.664262	-1.57793	-0.566151	-1.77515	-0.725464	-1.03196	-1.02507	-1.58202	-1.56209	-1.09472	-1.77498	-1.24029	-1.13915	-0.0460176	0.130652	-0.936758	-4.04437	-4.59193	-1.60253	-1.27292	-0.297188	-1.50316	-5.70237	-3.98512	-1.64548	-0.573406	-0.549359	-3.48962	-0.715999	-1.18998	-4.98607	-1.02742	-3.87422	0.195523	1.10136	0.650287	0.535831
O75915	ARL6IP5	PRA1 family protein 3	2.41104	-1.31737	2.35607	-0.703446	3.19918	-0.498957	0.364765	1.91636	1.8797	0.199961	1.99644	-0.198404	2.68999	-0.61747	1.74014	1.59864	0.764637	0.67078	0.568322	1.149	1.85072	2.01503	1.73713	2.14518	1.99417	1.38911	1.31883	2.13952	2.08382	2.05859	1.97537	1.77077	1.29649	0.0412487	2.01074	2.5507	2.3876	-0.0236399	1.11391	-0.5102	-0.657	1.41268	0.688947	0.878646	1.39311	0.373593	0.38949
O75923-10;O75923-14;O75923-8	DYSF	Isoform of O75923, Isoform 10 of Dysferlin;Isoform of O75923, Isoform 14 of Dysferlin;Isoform of O75923, Isoform 8 of Dysferlin	0.000167507	-0.430152	-0.650368	0.0292145	-0.416826	-0.192781	-0.566528	-0.163323	-0.0499442	-0.727016	-1.16088	-0.54627	-0.190118	-0.357734	-0.193624	0.00215188	-1.30652	-1.33671	-0.591025	-0.0131775	-0.47334	-0.745899	-0.397173	0.187448	-0.227541	0.0184463	-0.530348	-0.333866	0.432703	-1.15375	-1.05169	-0.034823	-0.746202	-0.764312	-0.514363	-0.912191	-0.41629	-0.948486	-0.79011	-0.8867	0.152818	-0.799996	-0.631885	-0.902429	0.459195	-0.682749	-1.00289
O75935;O75935-3;X6RCK5	DCTN3	Dynactin subunit 3;Isoform of O75935, Isoform 3 of Dynactin subunit 3;Isoform of O75935, Dynactin subunit 3 (Fragment)	-0.376935	-0.277202	-0.323221	0.0446858	-0.49033	0.151715	0.0106691	0.298087	-0.450397	0.473104	-0.214616	-0.416816	0.0207799	-0.495275	-0.557408	-0.536027	0.0802622	-0.421663	-0.227086	-0.686769	0.280067	-0.436243	-0.252886	0.117913	0.0697068	-0.693138	-0.587244	0.489723	-0.444337	-0.0689602	0.0151951	-0.507823	0.0812931	0.383405	-0.320214	-0.35872	-0.0702188	-0.627475	-0.746369	-0.544435	-0.476175	-0.7189	-0.149063	-0.210496	-0.686302	-0.641508	-0.189198
O75937	DNAJC8	DnaJ homolog subfamily C member 8	-2.31958	-1.29354	-1.07778	-0.893002	-1.17676	-0.842902	-1.3813	-0.693012	-1.10107	-1.28816	-1.04299	-0.950444	-1.3803	-0.868613	-1.13084	-1.08614	-1.34083	-1.61165	-0.554383	-0.947792	-0.654889	-0.511601	-0.633479	-1.08639	-1.42574	-2.61096	-0.495084	-0.645213	-1.07625	-0.621086	-0.948818	-0.92524	-0.975428	-2.93025	-0.323874	-1.2835	-0.739553	-3.64656	-5.07231	-3.75707	-3.54764	-4.18849	-4.64723	-1.73872	-1.6838	-1.69174	-1.29912
O75947	ATP5H	ATP synthase subunit d, mitochondrial	1.08067	0.88751	1.01391	1.44022	1.97143	0.57382	0.210353	1.43753	0.740413	0.91689	1.04718	0.12862	1.47329	0.705392	1.46268	1.42856	0.630135	0.958112	0.192747	1.6728	1.22641	0.836314	0.762989	1.18644	0.62486	1.28876	0.5893	0.642475	1.34096	1.13159	1.3884	0.804014	1.29486	-0.0405869	0.823532	1.49748	0.821922	0.760658	1.23393	0.807246	1.25301	2.28539	0.926872	3.92009	4.4146	4.51497	3.96087
O75955	FLOT1	Flotillin-1	-0.313145	-0.820436	-0.734152	-0.929958	-0.0101808	-0.336494	-0.647541	-0.571507	-0.181508	-0.823526	-0.838086	-1.71124	-0.0699124	-0.945464	-0.215313	-0.795718	-1.3731	-0.612638	-1.37404	-1.29651	-0.607453	-0.32782	-0.321319	-0.254062	-0.666905	-0.0381728	-1.22045	-1.00093	0.0581482	-0.181415	-0.770782	-0.529546	-0.657967	-1.48701	-0.88394	0.0847046	-1.06077	-0.18446	0.308616	-0.353443	-0.142807	0.973147	-0.0892878	1.16891	1.43271	1.18779	0.391953
O75970;O75970-2;O75970-3;O75970-5	MPDZ	Multiple PDZ domain protein;Isoform of O75970, Isoform 2 of Multiple PDZ domain protein;Isoform of O75970, Isoform 3 of Multiple PDZ domain protein;Isoform of O75970, Isoform 4 of Multiple PDZ domain protein	5.84526	0.589836	2.25502	0.637804	1.69612	2.61896	2.62544	1.54301	2.75256	2.1392	3.37285	2.88142	3.16375	4.41054	2.97584	2.95123	3.81762	2.52952	2.0551	2.19628	4.63819	1.61161	1.06435	5.14704	2.13503	6.01018	2.12334	3.30926	3.88153	3.66229	1.67044	2.72922	3.50875	2.16307	1.13369	3.39568	0.975602	3.62183	3.89702	-4.15033	2.2066	4.05514	2.00435	3.39706	-0.661984	-0.33593	0.949875
O76003	GLRX3	Glutaredoxin-3	-0.135311	-0.49125	-0.669969	-0.0571973	-0.831257	0.684334	-0.12686	0.0882957	-0.392045	0.2328	0.0612082	-0.117517	-0.495491	-1.1415	-0.942457	-0.0316948	-1.23846	-0.386249	0.296874	0.0256754	-0.691255	-0.29349	-0.312379	-0.552459	-0.533224	-0.863954	-0.211016	0.219751	-1.52077	0.0705115	-0.375457	0.0201558	-0.23814	-0.293477	0.202403	0.144234	-0.691965	-0.521967	-1.70446	-0.26297	-0.397846	-1.12531	-0.736133	1.55774	-1.25334	1.87361	-0.737566
O76024	WFS1	Wolframin	-0.158053	-0.907697	-0.755253	-1.13644	-0.648313	-0.651893	-0.729079	-1.00357	-0.889384	-0.338553	-0.813296	-0.206872	-0.210729	-0.579818	-0.818591	-1.14728	-0.550702	-1.4065	-0.339992	-1.67662	-0.64072	-0.309048	-0.702878	-0.110138	-0.168663	-1.06425	-0.208245	-0.342499	-0.392046	0.0458847	-0.218879	-0.784539	-0.647056	-1.07354	-0.796642	-0.0493375	-0.549786	-0.327033	-0.448405	-1.55681	-1.70074	-0.442853	-0.785985	-5.22812	-1.39614	-2.03716	-1.78729
O76070	SNCG	Gamma-synuclein	2.17264	0.923519	1.50097	1.0065	2.16946	2.70966	2.5438	1.70775	3.10828	3.23555	1.47561	3.16533	2.73931	2.76977	1.39513	0.792207	0.989813	1.07626	1.93062	1.48411	2.07361	2.92114	3.18408	0.823672	1.7254	1.76378	2.5474	3.48523	2.42131	3.05934	3.07899	1.85868	2.68563	0.24823	2.56164	3.11965	4.58314	3.16436	1.05536	1.56684	2.04538	0.999555	1.19588
O76094	SRP72	Signal recognition particle subunit SRP72	-2.6912	-4.26813	-2.40415	-1.87474	-2.64113	-3.36087	-2.83843	-2.50416	0.538633	-1.73395	-2.30587	-3.43841	-2.25817	-2.76159	-2.57241	-2.95304	-3.00932	-3.51309	-2.39107	-3.11153	-2.81538	-2.62497	-2.36962	-3.24165	-3.30747	-2.61845	-2.84513	-2.45575	-2.64252	-2.79763	-2.65585	-3.14168	-2.51418	1.38906	-2.10092	-2.21637	-2.33226	-4.43654	-3.09516	-1.76237	-2.06708	-2.29389	-5.00167	-0.100614	0.031271	-0.256374	-0.465082
O94760	DDAH1	N(G),N(G)-dimethylarginine dimethylaminohydrolase 1	0.943895	1.33453	-0.249625	0.612509	0.428222	-0.515357	-0.410941	0.443312	0.516796	0.143377	0.120247	0.691414	0.921743	1.29786	1.2607	1.0905	0.0887775	0.0832307	0.698389	0.264852	1.4114	0.625325	0.660548	0.765642	0.363022	-0.6148	1.51847	0.511558	1.18537	1.12212	1.1296	0.232713	1.15265	0.154235	0.368167	0.54844	0.202773	1.63774	0.698871	0.823344	0.848794	0.25947	1.76841	2.10605	1.18595	1.91099	1.52039
O94808	GFPT2	Glutamine--fructose-6-phosphate aminotransferase [isomerizing] 2	-1.11924	-6.52342	-0.51715	-0.568785	-0.27322	-0.473937	-0.57284	-0.774833	0.100944	-0.0162107	-0.494483	-0.157448	-0.226263	-2.40765	-0.225273	0.472529	-0.145123	-0.735233	0.137056	-0.670371	-1.09003	-0.116578	0.126058	-0.815205	-0.254889	-0.282906	-0.433563	-0.629062	-0.417681	-0.26935	-1.08533	-0.700825	-0.664375	-3.07786	0.203632	1.25675	1.37512	-0.58334	-0.853494	-0.606508	1.1102	-0.572672	-0.80336	1.284	1.09923	1.08962	0.810036
O94826	TOMM70	Mitochondrial import receptor subunit TOM70	-0.505194	-0.118052	0.171721	0.236423	0.90516	-0.0265908	-0.00258597	0.168021	-0.402	0.237525	0.638711	0.245309	0.661252	-0.339679	0.906025	1.00556	-0.397106	0.0161688	0.0218548	0.76791	0.253292	-0.00587206	-0.937465	0.823838	0.722455	0.281712	-0.23108	-0.353423	-0.847538	0.009128	0.608684	0.235117	0.639502	-0.456198	0.199464	0.292806	-0.0229828	-0.130448	0.380888	-1.20118	-0.774094	-0.0306099	-0.404949	1.05671	2.27111	2.14374	1.60707
O94830	DDHD2	Phospholipase DDHD2	1.90295	-3.93738	1.27437	-2.91099	1.82437	2.29417	1.09405	1.27621	2.19483	-1.27459	1.53585	1.72891	3.25886	-1.75835	1.40309	1.03061	4.32783	-1.57272	-0.788081	2.13087	-4.79596	1.73241	1.66957	2.89622	1.12517	3.7139	3.81801	1.91913	2.04148	1.60789	1.96516	3.3617	-2.35079	-5.56313	0.809714	0.935616	0.301	-4.7412	0.927744	0.987812	-3.08384	-0.53962	-2.66513
O94832	MYO1D	Unconventional myosin-Id	-0.798465	-1.50822	-5.5417	-1.27719	-2.74713	0.831177	-2.04802	-2.33862	-0.940684	-2.20859	-2.84616	-3.10686	-2.5775	-2.22677	-2.09091	-1.9342	-2.21145	-1.56657	-0.984384	-2.49371	-1.23633	-3.0309	-0.639599	-2.22642	-2.16409	-1.95017	-1.7031	-1.35096	-2.48218	-1.16169	-2.02671	-3.00985	-2.61189	-1.75376	-2.98899	-2.86927	-2.58531	-1.03875	-2.42151	-1.28713	-4.25037	-2.59611	-0.973804	-1.11317	-0.572581	-1.02414	-0.164439
O94855;O94855-2	SEC24D	Protein transport protein Sec24D;Isoform of O94855, Isoform 2 of Protein transport protein Sec24D	-0.483586	-0.560336	-0.482123	-0.707359	-0.566554	-0.365059	-0.28701	-0.391983	-0.256649	-0.267979	-0.529777	-1.51287	-0.204108	-0.368594	-0.553308	-0.968672	-3.86052	-3.48358	0.431054	-0.308419	-4.7922	-4.62093	-0.150807	-0.999	-0.469029	-0.476377	-0.352903	-1.2981	-4.05405	-0.520069	-0.846222	-0.442782	-0.609349	-3.08056	0.120866	-0.521155	0.566871	-0.239059	-4.51061	0.128097	-1.49463	-1.5382	-0.427226	-0.104409	-0.809115	-1.27715	-0.958261
O94874	UFL1	E3 UFM1-protein ligase 1	-0.379503	-0.557757	-0.478545	-0.420368	-0.495382	-0.867647	-0.378308	-0.325805	-0.295685	-0.547432	-0.356292	-0.747264	-0.492759	-0.642529	-0.551587	-0.590475	-1.09921	-0.718634	-0.499659	-0.711321	-0.675915	-0.738487	-0.601625	-1.02047	-0.409005	-1.46902	-0.69781	-0.467898	-0.65802	-0.256606	-0.305729	-0.31209	-0.566327	-1.84963	-0.436874	-0.383146	0.0129556	-1.028	-1.27256	-0.971588	-1.53291	-1.22706	-0.450835	0.0491449	0.524355	0.251928	-0.338334
O94903	PLPBP	Pyridoxal phosphate homeostasis protein	-0.161195	-0.198898	-0.151854	0.535072	-0.104201	0.476836	0.503971	-0.152041	-0.0060609	-0.304895	0.448639	0.219897	-0.352942	0.439579	-0.0387932	0.633355	-0.124802	-1.45312	0.142863	0.416279	0.0112886	0.0461823	-0.00204695	0.284264	0.485008	0.721508	0.325213	0.0571337	-0.985811	0.229472	-0.0544537	0.349065	-0.000889527	0.0372339	0.438119	-0.761295	-0.243031	0.265924	-4.3102	-0.367303	-3.23929	-0.141248	-0.203245	1.41534	0.640492	1.1647	1.23728
O94973	AP2A2	AP-2 complex subunit alpha-2	1.01762	0.652822	1.24858	1.17483	1.21373	0.77688	0.911943	0.946502	1.26821	1.6405	1.32843	0.927009	1.37686	0.268403	0.772185	0.783356	0.669007	0.759642	1.32392	0.973001	0.510042	1.00748	1.39444	1.62413	1.07737	-0.0575445	0.402213	1.3069	1.12443	1.41968	0.704177	1.75331	0.699929	1.01065	1.59993	1.15236	1.92196	0.652047	0.928005	1.06844	0.44408	0.724052	0.648759	1.19291	1.65694	1.16268	1.39163
O95140	MFN2	Mitofusin-2	-0.6942	-1.03803	-0.718175	-0.204946	-0.312369	-0.527008	-0.463651	-0.769853	-0.967182	-0.457265	-0.466626	-0.858781	-0.648963	-0.392231	-0.728356	-0.827496	-1.26116	-1.00948	-0.71915	-0.380541	-1.56614	-0.558111	-0.70156	-0.453637	-0.202295	-0.7865	-0.420699	-0.281552	-0.586213	-0.423012	-0.474228	-0.424364	-0.907312	-0.714942	-1.33498	-0.153102	-0.354113	-0.534762	-0.915119	-0.918386	-1.13088	-1.51943	-1.09636	-1.25373	-0.69692	-0.789142	-2.18526
O95168;O95168-2	NDUFB4	NADH dehydrogenase [ubiquinone] 1 beta subcomplex subunit 4;Isoform of O95168, Isoform 2 of NADH dehydrogenase [ubiquinone] 1 beta subcomplex subunit 4	-0.0945785	1.2403	0.531924	0.994285	1.61912	0.826567	0.847418	1.12267	0.967636	0.214562	1.20726	1.12342	1.00705	0.985342	1.0654	1.68292	1.41217	1.27346	0.525789	1.71544	1.48184	0.3896	0.796299	0.833375	0.727544	1.18686	0.931097	0.863926	0.90268	0.563339	1.43746	0.568537	1.06621	0.529523	1.12401	0.487765	0.171475	-0.251559	-0.432409	-0.325931	-1.18404	0.372263	0.283326	0.377094	2.60814	2.81448	2.0806
O95169;O95169-3	NDUFB8	NADH dehydrogenase [ubiquinone] 1 beta subcomplex subunit 8, mitochondrial;Isoform of O95169, Isoform 3 of NADH dehydrogenase [ubiquinone] 1 beta subcomplex subunit 8, mitochondrial	0.930155	1.18818	-0.24233	0.227953	1.40152	-4.30287	0.33919	-0.369828	0.976126	0.540076	-0.227211	-0.187245	-0.279904	-0.13687	1.26233	1.30947	0.45842	1.79727	-1.37686	1.2316	-4.24716	-4.82609	-0.399902	0.220137	-0.687252	0.812877	0.0625118	-0.283485	1.77757	0.178071	-2.65777	0.165736	1.24965	-6.35948	-0.762932	0.403717	0.525085	0.358194	1.69419	-0.0535841	-0.415198	2.42908	1.8917	1.73092	1.37174	1.42058	1.66415
O95197-3	RTN3	Isoform of O95197, Isoform 3 of Reticulon-3	3.58149	3.97981	4.17585	4.18459	4.97002	3.59908	4.95412	4.5646	4.33975	4.51991	4.7935	4.54465	4.29077	4.17403	4.55878	4.23431	4.73401	4.43265	4.61267	4.31241	4.0311	4.75825	4.16709	5.86431	5.47487	4.64621	4.43756	4.68186	3.68004	4.71273	4.26868	4.60982	4.58205	4.95959	3.98436	4.89138	4.10561	3.68117	4.58495	2.46657	3.75686	3.45223	4.48901	2.06984	2.63015	2.34223	1.95747
O95202	LETM1	Mitochondrial proton/calcium exchanger protein	-0.750262	-0.648374	0.00661768	0.16557	1.00769	-0.900641	-0.26006	-0.208004	-0.732988	-0.0432876	-0.488628	-0.706151	-0.0536946	-0.697139	0.324762	0.980462	-0.451497	0.0124587	-1.92202	0.620291	-0.351632	-0.511553	-1.16239	0.386738	-0.15784	-0.355215	-0.929109	-0.168619	-0.281249	-0.303856	0.120529	-0.0289272	-0.313303	-1.02356	-0.474077	0.454445	-0.379425	-0.671313	-0.52865	-1.37999	-1.40857	-0.217429	-0.624706	0.509499	0.866706	0.736253	-0.673068
O95210	STBD1	Starch-binding domain-containing protein 1	1.02996	0.777283	1.23085	1.08621	1.54413	0.886165	1.38684	1.1915	0.317469	0.910176	1.01069	1.26311	1.05584	0.864062	1.72354	1.90857	1.12642	0.906226	0.472098	1.82536	1.06261	1.49893	0.418601	2.15957	1.67292	1.51117	2.05719	1.67227	1.27793	0.935677	1.13771	1.52463	0.901652	0.992325	1.08705	2.34842	1.222	0.997334	0.813229	1.11331	0.199879	0.892167	1.15708	3.14555	4.31514	4.5162	3.93755
O95292	VAPB	Vesicle-associated membrane protein-associated protein B/C	0.920107	1.09491	0.969281	0.700078	1.17231	0.531427	0.6843	0.887697	0.392723	0.973871	1.0316	0.866359	1.19448	0.780472	1.28158	1.25742	0.597873	0.560491	0.66778	0.967376	0.535479	0.992697	0.46144	1.59577	1.19375	0.765306	1.01831	0.788913	0.641247	1.04994	1.01641	0.996087	1.01157	-2.23908	0.648379	1.2379	0.623786	0.129767	0.595908	0.255251	-0.0849846	1.32045	0.212547	1.6773	2.30726	2.34002	1.5693
O95297;O95297-2;O95297-4	MPZL1	Myelin protein zero-like protein 1;Isoform of O95297, Isoform 2 of Myelin protein zero-like protein 1;Isoform of O95297, Isoform 4 of Myelin protein zero-like protein 1	-0.255507	-0.171515	-1.09997	-0.130967	-0.90122	-1.18409	-0.0242566	0.14558	0.453823	-0.200705	0.137175	0.0712233	-1.40662	-0.824204	-0.406661	0.0779313	-3.86258	0.343929	0.0107412	-0.285098	-4.50628	-0.287496	0.213242	1.22122	-0.969299	-4.09427	0.374653	0.521885	-0.186632	0.324835	0.969554	0.4253	0.548647	0.215135	-0.799123	1.25833	-0.379439	0.924861	-5.63727	0.62915	0.372564	0.145685	0.498087
O95298	NDUFC2	NADH dehydrogenase [ubiquinone] 1 subunit C2	0.101225	-0.667631	0.052112	0.182473	0.543436	-0.0820921	-2.12043	0.573378	-0.634162	-0.44806	0.509203	-0.611848	0.111387	1.08655	-0.715592	0.224208	-0.34583	-0.568187	-0.936127	0.433102	-0.271104	-1.09095	-1.3071	-0.195648	1.45506	-0.158314	-1.02809	0.157272	-0.547379	-1.60874	-0.426725	-0.398347	-4.18309	-1.06655	1.12433	0.187463	-0.730857	-1.66309	-1.97824	-1.73253	-0.587629	-1.69067	-1.27436	0.274784	0.713839	0.556187	-0.195977
O95302	FKBP9	Peptidyl-prolyl cis-trans isomerase FKBP9	-0.730617	-0.398005	-0.0332582	-0.679085	-0.224801	-0.120222	-0.571666	-0.997719	-0.0710377	-0.0676474	0.0427697	-0.71443	-0.124406	-1.22342	0.143999	0.324489	-0.832859	-3.78326	0.043717	-0.620316	-0.841565	-0.630098	0.274155	-0.0285935	-0.446393	-1.03734	-0.510189	-0.699805	-1.59697	-0.884529	-0.954197	-0.22491	-1.39138	-1.00201	-0.839014	-0.0502262	0.24942	-1.11816	-0.907759	-1.13551	-0.589904	-1.31892	-0.502038	-4.63505	-1.34183	-1.13637	-2.27464
O95336	PGLS	6-phosphogluconolactonase	1.04637	1.1761	1.74728	1.92784	1.19113	1.54681	1.7423	1.60608	1.47311	1.46854	1.70464	1.66877	1.01426	1.72693	0.98451	1.68046	1.047	0.878187	1.50361	1.7606	1.23261	2.01558	1.28574	0.90425	1.35825	1.26935	1.48893	1.51763	1.25331	1.49022	1.72491	1.39834	1.30118	0.836901	1.93684	1.39525	1.49597	0.704437	0.0373298	1.25063	0.484897	-0.319001	0.470258	1.76117	0.921309	1.40688	1.93508
O95340;O95340-2	PAPSS2	Bifunctional 3'-phosphoadenosine 5'-phosphosulfate synthase 2;Isoform of O95340, Isoform B of Bifunctional 3'-phosphoadenosine 5'-phosphosulfate synthase 2	-0.721287	-2.05635	-0.48914	-1.16925	-0.749901	-0.769105	-0.526195	-0.414991	-0.551001	-0.625694	-0.297939	-0.517039	0.0393921	-1.22635	-0.481097	0.33767	-0.804805	-1.15995	0.160893	-0.46002	-1.05874	-0.791082	-0.134714	-0.357064	-0.239026	-1.30543	-1.07807	-0.284821	-0.35671	-0.192131	-0.663942	-0.142628	-1.27618	-1.29229	0.124134	-0.936403	0.905692	-3.34331	-1.4006	-0.483612	-0.800556	-1.63788	-5.83328	2.30122	0.489496	1.45687	1.1144
O95372	LYPLA2	Acyl-protein thioesterase 2	-1.16034	-4.98464	-1.88602	-0.422235	-1.36977	-1.56225	-0.739153	-1.68242	-0.988473	-1.23649	-1.08641	-1.62086	-2.36909	-1.92938	-2.23805	-1.39296	-1.92794	-2.11961	-3.04383	-1.63415	0.394326	-1.99317	0.106692	-0.383492	-0.765243	-0.79594	-0.728548	-0.976525	-1.00405	-0.565012	-0.569521	-0.918399	-1.65894	-1.80828	0.212347	-1.78544	-0.503549	-3.93069	-3.2601	-5.12848	-3.83684	-3.6892	-5.15962	-0.49975	-0.906888	-1.09281	-0.200726
O95373	IPO7	Importin-7	-1.21211	0.344194	-0.208016	-0.311595	-0.78528	-0.0945188	-0.0537791	0.243606	0.173775	0.327304	0.133201	-0.284127	-0.516463	-0.284143	-0.179954	-0.248652	-0.528844	-0.555796	0.0313648	-0.411821	-0.656988	-0.605599	0.148746	-0.841369	-0.0992916	-0.618529	-0.235425	0.129702	-0.387636	-0.103332	-0.49052	-0.273557	-0.364059	-0.572326	-0.016913	0.0319489	0.643773	-0.179025	-0.137264	-0.469845	-0.0680154	-0.502597	0.00322909	-0.93855	-1.32545	-1.03968	-1.07757
O95394;O95394-4	PGM3	Phosphoacetylglucosamine mutase;Isoform of O95394, Isoform 3 of Phosphoacetylglucosamine mutase	-0.457428	-0.498473	-0.575498	0.305248	0.0306903	-0.308531	0.468944	-0.00349327	-0.504783	-0.0917398	-0.415586	0.342699	-0.433909	0.293201	-0.313504	-0.0708326	0.243145	0.10008	-0.274601	0.272403	-0.0285473	0.282045	-0.53257	-0.448998	0.119024	0.240303	0.544926	-0.0969179	0.43838	0.334258	0.272472	-0.750812	-0.025901	-0.486717	0.356729	-0.0969801	-0.0140934	-0.827814	-0.794953	-0.300745	0.181709	-1.41476	-0.725638	1.42532	-0.270921	0.19843	1.33185
O95428;O95428-5;O95428-6	PAPLN	Papilin;Isoform of O95428, Isoform 5 of Papilin;Isoform of O95428, Isoform 6 of Papilin	-1.32487	-2.8909	-2.96803	-4.22938	-2.32335	-2.07886	-4.20123	-1.43918	-1.21202	-1.6051	-3.61381	-1.22165	-2.99374	-2.51499	-1.98255	-2.51722	-2.54619	-4.12016	-1.12736	-3.56972	-2.0066	-1.26675	-2.95772	-1.42947	-2.12275	-4.37072	-0.782856	-0.635985	-3.2882	-2.22677	-2.05131	-1.75146	-2.66835	-2.39597	-1.46532	-2.6856	-1.3284	-2.32137	-3.41936	-3.40264	-4.09236	-4.73169	-1.38677
O95433	AHSA1	Activator of 90 kDa heat shock protein ATPase homolog 1	-0.508595	-0.0195441	0.121594	0.427859	0.278331	0.71216	0.0407491	0.0470527	0.407354	0.721713	0.30732	0.642447	0.198792	-0.503118	-0.130039	0.298194	-0.0927387	0.23508	0.328841	0.309042	-0.549533	-0.256225	-0.48716	-0.297228	0.793961	-0.0275991	-0.00428869	0.243657	-0.0041871	-0.517702	-0.332977	0.657208	0.346447	-0.277187	0.454236	1.3791	0.647144	-0.203102	0.16057	0.0249632	-4.93801	0.259447	-0.258445	0.674409	0.715072	0.978095	0.550095
O95479;R4GMU1	H6PD	GDH/6PGL endoplasmic bifunctional protein;Isoform of O95479, GDH/6PGL endoplasmic bifunctional protein	0.683832	-0.0940977	0.38928	-0.158197	-0.0854447	-0.572024	0.0231511	0.101845	0.203123	0.160108	0.676123	0.042854	0.490933	-0.393939	0.206906	0.293277	-0.328359	0.050074	0.254524	-0.173494	-0.114392	0.0807368	0.440397	0.391057	0.401358	-0.0476346	-0.245402	-0.172606	-0.138048	0.938994	0.308427	0.287109	-0.184938	-0.540546	-0.396364	0.0691396	0.660291	-0.362514	-0.0811192	-0.015041	-0.062724	0.691724	-0.174086	3.34843	4.3378	4.30039	3.64991
O95486	SEC24A	Protein transport protein Sec24A	-3.93034	-4.26555	-0.0376078	-3.25666	-1.71561	-0.556938	-0.82407	-3.35075	-0.142154	-0.216994	-0.507186	-0.139367	-1.04676	-4.70531	-0.236746	-0.332038	-4.3098	-0.364277	-0.619817	-5.64948	-4.38906	-0.170929	0.113859	-0.533353	-1.09362	-5.58762	-0.104514	-0.872274	-1.65893	-1.06684	0.145372	-1.57609	-0.212708	-3.35696	-1.18441	-0.727094	-0.694447	-0.703564	-1.07007	-0.450903	-1.59092	-1.58911	-0.619794	0.337337	-0.227084	-0.0213626	-0.585238
O95487;O95487-2;O95487-3	SEC24B	Protein transport protein Sec24B;Isoform of O95487, Isoform 2 of Protein transport protein Sec24B;Isoform of O95487, Isoform 3 of Protein transport protein Sec24B	-1.49027	-2.13827	-1.62059	-1.72432	-1.55581	-1.66031	-1.81914	-1.64399	-1.7352	-1.15286	-1.72559	-1.91882	-1.57289	-2.05096	-1.44079	-1.89054	-1.93745	-1.8875	-1.3478	-1.70133	-2.00767	-1.60279	-1.50252	-2.0075	-1.79361	-1.74587	-1.86805	-2.52771	-1.78568	-1.29309	-1.24	-1.97662	-1.49478	-2.04712	-1.70149	-1.4256	-1.6457	-2.27778	-1.72951	-1.93687	-2.97286	-2.80404	-2.66871	0.301135	-0.208485	-0.759312	-0.226739
O95571	ETHE1	Persulfide dioxygenase ETHE1, mitochondrial	-0.35762	-0.297999	-0.0377073	-0.360316	0.910385	-0.160823	-0.29682	0.355119	-0.313308	-0.411232	0.0253205	-0.235332	0.211003	0.0540733	0.524678	0.479209	0.0859235	-0.241525	-0.00184831	0.446106	0.17728	0.235623	0.348979	-1.3896	-0.963297	0.0912208	-0.37184	-0.213819	-0.160876	-0.545611	-0.244269	0.0896348	0.06417	-0.139936	0.185089	-0.0236234	-0.19937	-1.03284	-0.678849	0.424963	-1.08577	-0.171354	-0.718994	2.19447	2.54722	2.05071	1.81003
O95573	ACSL3	Long-chain-fatty-acid--CoA ligase 3	-0.237091	-0.111888	-0.518983	-0.584405	-0.331215	0.0683294	-0.177636	-0.815769	-0.662789	0.0426038	-0.743513	0.383783	0.278058	-1.29251	-0.0696883	-0.546742	0.292232	-0.452141	-0.370672	-1.08948	-0.510403	-0.326629	-0.0724414	0.330357	0.090382	-0.62644	0.135592	-0.746848	-0.679948	0.146336	-0.463638	-0.335083	-0.30957	-0.640617	-0.398778	0.262165	0.101025	-0.362686	0.189336	-0.66394	-0.0445183	0.268623	-0.174717	-0.159415	0.794628	0.502921	-0.130373
O95671	ASMTL	N-acetylserotonin O-methyltransferase-like protein	-1.80155	-1.41536	-1.10432	-1.01326	-1.82534	-0.921549	-1.11885	-1.21991	-1.04757	-1.26743	-1.26243	-1.04861	-1.25956	-1.2448	-1.17687	-1.47685	-1.31856	-1.63946	-1.53301	-1.28522	-1.06732	-0.980886	-1.25621	-1.3252	-1.11127	-1.71135	-0.674092	-1.08887	-1.02195	-1.34152	-1.12386	-1.96564	-1.11536	-2.1439	-0.924412	-2.2268	-1.33464	-1.14333	-3.61576	-1.28184	-2.14335	-3.19982	-1.64745	1.13144	1.2316	1.43204	1.12091
O95674	CDS2	Phosphatidate cytidylyltransferase 2	-0.107226	0.0150914	0.222433	-0.791672	-0.334914	0.209549	-0.231131	0.0291877	0.459698	0.302719	0.499154	0.119156	-0.327933	-0.0145567	-0.125497	-0.283787	-0.159256	-0.450549	-0.507082	-0.574409	-0.0376271	-0.541405	-0.0339173	0.537687	0.419639	-0.0975567	-0.506651	-0.0608627	0.357661	-0.470726	-0.734594	-0.0549232	-0.567435	-0.918332	-0.912331	-0.622706	-0.643597	-0.399579	-0.175865	-0.944608	0.0618101	-0.336704	-0.215313	0.0337568	0.690052	0.56968	0.32537
O95747	OXSR1	Serine/threonine-protein kinase OSR1	-0.61294	-1.24531	-0.60328	-1.28198	-0.941623	-0.975881	-0.535538	-0.861217	-1.23358	-0.492962	-0.842577	-0.645495	-0.847711	-0.600537	-0.831286	-0.878555	-1.03109	-0.992641	-0.42546	-0.875601	-0.502037	-0.344387	-1.00751	-1.63899	-1.02747	-0.44868	-0.678011	-0.846486	-0.301988	-0.381445	-0.303963	-1.08312	-0.746594	-1.25419	-0.815927	-0.464538	-0.63367	-0.710169	-0.756587	-0.815925	-1.08426	-0.445297	-0.889228	-0.051709	-1.27047	-0.55234	-0.556912
O95758;O95758-5	PTBP3	Polypyrimidine tract-binding protein 3;Isoform of O95758, Isoform 5 of Polypyrimidine tract-binding protein 3	-2.23624	-3.89695	-2.35886	-1.93866	-1.1286	-5.30588	-1.83554	-1.71189	-1.778	-2.05073	-2.22362	-2.26921	-2.51133	-2.21714	-2.10257	-2.51939	-2.3353	-5.11003	-2.97278	-2.06935	-1.76688	-1.76256	-1.61108	-1.90806	-2.28395	-1.76245	-1.74202	-2.11296	-1.87121	-2.06466	-2.38689	-6.44685	-4.95137	-2.424	-0.863202	-2.25972	-1.0821	-4.52136	-3.18131	-1.81031	-4.04776	-3.39223	-2.95264	-2.18267	-1.72525	-1.6266	-1.63524
O95777	LSM8	U6 snRNA-associated Sm-like protein LSm8	-0.262905	-0.226293	-1.08552	0.431746	-0.906681	-0.453042	-0.0988558	0.132475	-0.526144	-0.148328	-0.634192	-0.622285	-0.692702	-0.896932	-1.06143	0.0944388	-1.01232	-0.866257	-0.232974	0.102935	-0.746675	-1.00748	0.158394	0.0211827	0.247129	-0.228362	0.271532	0.656921	-3.96456	-0.160713	-0.290174	-0.871188	-0.0623418	-1.34866	0.501649	0.0752955	-0.75612	-0.513747	-0.713219	-0.0207971	-4.64844	-0.968144	-0.843683	0.377712	0.263647	0.699782	0.233313
O95782;O95782-2	AP2A1	AP-2 complex subunit alpha-1;Isoform of O95782, Isoform B of AP-2 complex subunit alpha-1	-0.00862801	-1.42184	-0.58674	-1.18612	-0.745157	-1.05872	-0.811512	-1.0769	-0.644903	-0.595926	-0.506585	-2.07434	-0.386389	-0.562366	-0.702309	-0.781723	-1.32391	-1.43422	-1.43392	-0.757248	-1.14997	-1.48901	-0.684052	-0.715698	-1.15129	-0.833171	-1.41057	-0.71228	-0.58188	-0.671978	-1.05953	-0.940383	-0.752308	-1.94258	-0.718122	-0.0244104	-0.364811	-0.325312	0.271136	-0.323942	-0.958844	0.328094	0.135351	0.410502	0.646768	0.306919	0.348209
O95810	CAVIN2	Caveolae-associated protein 2	3.12858	3.38175	4.32604	3.20124	4.00724	2.45187	3.90042	3.42986	3.355	3.78006	3.56762	3.78725	4.0182	3.69783	4.05464	3.99354	3.66591	3.78376	2.89649	3.84564	3.55773	3.48623	2.72671	4.28124	4.45296	3.8035	3.14729	3.82864	3.48559	3.1727	4.30949	3.8108	4.28623	2.91818	2.74372	3.96834	2.84301	2.30636	3.70394	1.9555	2.89905	2.82349	2.53679	0.984429	0.752505	0.960551	1.33287
O95816	BAG2	BAG family molecular chaperone regulator 2	-1.4128	-1.06115	-1.12283	-1.18338	-1.11492	0.214569	-1.03853	-0.860544	-1.36492	-1.26276	-1.5647	-1.06797	-1.04735	-0.73458	-0.904588	-1.1989	-2.57423	-1.53096	-0.808826	-1.15166	-1.31714	-1.62131	-1.07834	-0.402899	-1.46738	-1.7592	-0.937033	-0.720827	-1.3659	-1.83474	-2.52864	-1.03311	-1.08395	-3.01883	-1.4898	-1.55675	-2.73168	-0.771	-2.6569	-1.03943	-2.31713	-2.22932	-0.524873	-2.19714	-1.42652	-2.25576	-1.53278
O95817	BAG3	BAG family molecular chaperone regulator 3	1.0872	0.813598	1.06181	0.324058	1.24214	2.16143	1.55385	1.10247	1.71286	1.11651	1.34442	1.44024	1.443	1.34004	0.165305	0.70144	0.917107	0.786877	1.58735	1.00784	0.15139	1.27189	1.60114	1.03865	1.61603	1.01649	1.4932	1.92671	0.553221	1.71166	0.828982	1.10917	1.51208	0.133076	1.26543	1.92088	1.62865	1.28016	-0.202967	0.662737	1.13568	-1.52567	0.935848	-3.25945	-1.72173	-2.16711	-1.14028
O95822	MLYCD	Malonyl-CoA decarboxylase, mitochondrial	-2.08228	-1.43357	-1.28606	-0.567584	-0.774688	-1.9048	-1.77638	-1.11565	-1.78313	-1.41698	-1.72345	-2.13407	-1.71735	-2.01889	-1.7802	-0.334546	-2.56848	-1.48941	-2.76784	-0.577292	-1.26436	-2.17116	-1.86131	-1.48031	-1.9258	-1.27301	-6.82054	-2.19698	-1.5558	-2.38879	-1.86749	-1.58789	-2.27009	-3.14295	-2.59387	-0.643711	-2.34382	-3.61365	-6.72756	-2.35054	-2.60679	-3.18194	-3.34457	-0.129231	0.78917	0.982736	-0.585353
O95831	AIFM1	Apoptosis-inducing factor 1, mitochondrial	0.79914	0.771622	1.10521	1.44127	2.08739	-0.0129258	0.772123	1.20965	0.29543	0.938724	0.897371	0.208206	0.995199	0.255023	1.30652	1.59655	0.421727	1.24513	-0.357194	1.62186	1.01704	0.853906	0.0247393	0.791311	0.456372	1.09209	0.246962	-0.00297667	0.599947	0.864776	1.25781	0.583886	1.05236	-0.216138	-1.30429	1.19584	0.356409	0.258049	0.96969	0.373551	0.756903	1.28771	0.374254	4.17329	4.52943	4.1949	3.82185
O95834-2;O95834-3	EML2	Isoform of O95834, Isoform 2 of Echinoderm microtubule-associated protein-like 2;Isoform of O95834, Isoform 3 of Echinoderm microtubule-associated protein-like 2	-0.947738	0.00140124	-0.656636	-0.126016	-1.45239	0.433313	-0.18891	-0.746808	-0.924701	-0.182777	-0.882482	-0.357054	-0.622125	-0.493371	-1.49994	-1.22188	-0.756995	-0.49299	-0.193942	-0.953852	-0.37218	-0.88287	-0.709855	-0.4147	-0.140287	-0.368178	-0.15915	-0.717516	-0.470507	-0.702876	-1.01481	-0.538208	0.269777	-0.408762	-0.513208	-0.0790099	-0.370334	0.216466	-0.145318	-0.707676	0.619064	-1.45633	0.102844	-1.10875	-2.08962	-1.52677	-0.826152
O95865	DDAH2	N(G),N(G)-dimethylarginine dimethylaminohydrolase 2	3.63587	3.09782	3.71568	3.40844	3.09465	3.5653	3.91926	3.50576	3.55182	4.319	3.94169	3.61099	3.0387	3.68095	2.93925	2.9941	3.0305	3.13474	4.25897	3.1988	3.28621	3.8316	3.77996	3.12305	4.21634	3.15154	3.90883	3.92651	3.49601	4.04312	3.69178	3.18772	3.86749	2.95589	3.61052	3.66773	3.17713	2.88996	2.82972	3.25628	3.04043	1.91445	2.93696	1.65799	0.849939	1.18854	2.372
O95881	TXNDC12	Thioredoxin domain-containing protein 12	-0.0858669	-0.607211	-0.208874	-0.0623174	-0.309705	-0.692302	-0.40332	-0.423515	-0.260823	0.28958	-0.0593011	-0.586225	-0.113302	-1.23242	-0.664462	-0.444433	-1.254	-0.447269	-0.657818	-0.985126	-0.581233	-0.902276	-0.394283	-0.290253	-0.337827	-0.812104	-1.12933	-0.214445	-0.596036	-0.228701	-0.554619	-0.457916	-0.434419	-0.938419	-0.652171	-0.310943	-0.185516	-0.877327	0.257693	-0.771114	-3.10225	-0.323517	-0.865529	0.686563	1.3309	1.39381	1.05926
O96005	CLPTM1	Cleft lip and palate transmembrane protein 1	-0.268677	-3.38085	-0.90142	-0.601411	-0.0886809	-0.952766	-0.673079	-0.586032	0.18134	-0.628227	0.246435	-0.409704	0.337833	-0.584563	0.404108	-0.554012	-0.115561	-1.01041	-0.494168	-0.0588856	-0.29136	-0.13412	0.426166	0.267651	-0.139911	-0.165221	-0.249701	-0.742912	0.0349489	0.174961	-0.312925	-0.0996408	-0.640179	-4.31722	-0.562509	-0.182168	0.0030056	-3.49111	-2.1104	-3.88392	-3.90505	-1.70726	-3.59418	0.0253089	1.14551	0.537787	0.118996
O96008	TOMM40	Mitochondrial import receptor subunit TOM40 homolog	-3.18562	-3.55304	-1.01753	-1.76219	-0.301368	-0.689487	-4.63478	-1.02074	-1.15708	-1.9396	-0.829034	-4.15535	-0.840301	-3.72305	-0.196679	-0.473675	-3.88126	-2.5556	-4.49211	-0.165841	-1.37096	-1.41375	-1.04098	-1.31873	-1.18167	-1.32802	-1.70202	-1.13014	3.08528	3.40324	-0.996371	-1.30532	-1.69867	-3.60728	-1.38681	-0.719986	-1.13765	-4.26485	-4.46836	-3.04439	-4.57947	-1.46286	-3.32229	-0.115458	1.00768	0.445776	-1.74093
O96011	PEX11B	Peroxisomal membrane protein 11B	-4.83383	4.93904	4.11515	5.04083	0.628278	-4.38754	3.67584	3.9666	3.94362	4.02093	3.9721	3.96289	0.611574	-3.188	0.0156926	5.18192	0.23084	1.32399	4.22376	0.596743	5.2709	4.35943	4.75469	4.29558	-1.47027	4.82237	0.690272	4.10689	3.78463	3.963	-1.60366	4.91113	-3.22365	1.2941	3.8956	0.122625	3.69924	-5.61875	4.9981	4.70842	-5.01847	3.18705	2.41873	-0.794818	-0.534112	-0.581815	-1.54007
P00156	MT-CYB	Cytochrome b	0.380004	0.955135	1.46581	1.91572	2.12905	0.312238	0.717516	1.40726	0.648675	1.31085	0.955264	0.500262	0.90439	0.571173	1.31835	2.63689	1.08389	1.43956	0.0962891	2.24223	0.628986	0.823763	0.142918	1.62935	1.34629	1.14472	0.445808	0.301636	-1.44204	0.587233	0.979275	0.993481	0.897955	0.145657	0.142253	0.744163	0.76158	0.152824	0.609551	-0.0191708	-0.358148	0.65511	0.391421	1.07304	1.26455	1.29283	0.693231
P00167;P00167-2	CYB5A	Cytochrome b5;Isoform of P00167, Isoform 2 of Cytochrome b5	4.42646	5.11947	5.59215	6.1134	6.11544	4.20715	5.00956	5.80241	4.92301	5.41605	5.40487	5.00034	5.94641	5.4935	6.06273	6.68066	5.90651	5.46147	4.14285	6.37277	5.76749	4.95835	4.55446	6.32108	5.75929	5.84034	4.33677	4.76387	5.60537	5.27604	5.09138	5.63762	5.21762	4.86704	4.93703	5.51939	5.10868	3.58595	4.90499	3.38188	4.96316	4.5636	3.42434	7.51378	8.50815	8.37256	8.20259
P00325	ADH1B	Alcohol dehydrogenase 1B	6.59322	7.70573	7.65331	8.92473	7.41831	6.97957	7.09466	7.26832	6.69219	7.89847	7.17086	7.96828	6.46111	7.64157	6.85407	8.01101	7.21038	7.05591	6.79212	8.19977	6.80563	7.67277	6.47101	5.98731	7.5297	7.78558	6.80706	6.78182	7.88602	7.34941	7.78287	6.77008	6.61953	7.19336	6.92444	6.4415	7.60294	6.29297	6.57093	7.19437	7.1881	4.71505	5.94118	8.34808	7.70356	8.55631	9.23591
P00326	ADH1C	Alcohol dehydrogenase 1C	6.10285	4.80289	7.10749	5.67163	4.94943	6.14532	4.40197	7.00352	3.69159	5.92452	4.59622	7.45412	4.43675	5.27713	4.66505	5.76283	5.54269	4.64503	4.1945	5.03566	4.76155	7.68968	4.34627	4.8353	5.23824	4.73862	4.00225	4.66104	4.47919	4.49952	5.45806	4.36148	3.80189	4.91742	4.54495	3.62211	4.71016	5.1069	4.52823	5.77395	5.15832	2.57114	4.10782	6.85673	6.03419	6.46227	7.97953
P00352	ALDH1A1	Retinal dehydrogenase 1	3.23862	3.41087	3.42942	3.06255	2.8618	2.85188	3.73598	3.54143	3.50516	4.10065	4.29884	4.31015	2.91388	3.8629	2.81506	2.78374	2.64294	2.73048	3.86566	2.84484	3.28675	3.49698	3.65485	2.67978	4.35239	2.78236	3.68808	3.38718	3.47139	4.03831	3.17234	3.12876	3.71203	2.18864	3.12834	3.34063	2.36141	3.36309	3.46425	2.44131	4.22661	2.383	3.23197	6.12256	5.29302	6.12897	7.87878
P00367	GLUD1	Glutamate dehydrogenase 1, mitochondrial	3.0735	2.72216	3.39257	3.20603	3.71852	2.83228	2.17303	3.138	2.87829	3.20629	3.21087	2.76893	3.20765	2.84836	3.0807	3.42879	2.78559	2.78475	2.2286	3.90449	2.8976	2.77654	2.98831	3.55739	3.45386	2.91163	2.8502	2.87129	2.66645	3.72587	2.6901	3.03513	3.02631	2.3476	2.94907	3.07336	3.04484	2.66215	2.89127	2.55823	2.61652	2.345	2.65477	7.17655	7.49752	7.93365	6.9734
P00387;P00387-2;P00387-3	CYB5R3	NADH-cytochrome b5 reductase 3;Isoform of P00387, Isoform 2 of NADH-cytochrome b5 reductase 3;Isoform of P00387, Isoform 3 of NADH-cytochrome b5 reductase 3	5.28503	4.27198	4.7996	4.28932	5.4407	5.27494	4.91734	4.60223	5.08464	5.50928	5.93793	5.14986	5.56857	4.47486	5.14221	5.06787	4.93512	4.62783	5.01339	4.56728	4.66735	4.99382	5.33364	6.1792	6.20082	4.58186	5.05969	5.26744	4.95537	6.03287	5.39147	4.90695	5.09957	4.39654	5.0209	5.56002	5.86599	4.55997	5.23787	3.65657	4.53558	4.94993	4.6968	3.76731	4.82777	4.39761	4.0251
P00390;P00390-2	GSR	Glutathione reductase, mitochondrial;Isoform of P00390, Isoform Cytoplasmic of Glutathione reductase, mitochondrial	1.18761	0.844421	1.33326	0.861084	0.895489	0.900662	1.05937	1.10719	1.22577	1.3377	1.2157	1.26003	0.73297	1.31454	0.769329	0.784689	1.33378	0.90224	1.42515	1.06316	1.27492	1.17052	1.31267	1.14811	0.972675	0.866934	1.11725	1.12338	1.32796	1.14449	0.675768	1.09865	0.702836	0.620261	1.59331	0.829407	1.40943	0.981531	0.7257	0.824252	0.950803	-0.0537842	0.9589	3.14763	2.1479	2.44075	2.76018
P00403	MT-CO2	Cytochrome c oxidase subunit 2	1.34681	1.06016	1.58447	1.62247	2.89868	0.115084	0.868398	1.6046	0.823128	1.12055	1.41756	0.436122	1.47217	0.558811	1.62363	2.24032	1.39247	1.59052	0.235564	2.26692	1.17689	0.938269	0.62431	1.10641	0.641007	1.32558	0.711323	1.67484	1.83056	1.02456	1.53725	0.422667	1.49169	0.69662	0.551938	1.43573	1.08047	0.94918	1.82843	1.16117	1.61297	2.54596	1.41244	4.07204	4.71595	4.28939	3.98911
P00414	MT-CO3	Cytochrome c oxidase subunit 3	0.105632	-0.355385	-0.233695	-0.0344483	0.752202	-0.506945	0.14478	1.00412	-0.506258	0.69733	-0.297858	-0.173512	-0.778815	0.202679	-0.824182	0.587605	0.845511	0.10064	-0.785192	0.560931	-0.546779	-0.762811	-0.551098	-0.183528	0.0220579	-0.737784	-0.919077	-0.858167	-1.03944	-1.24463	0.110881	-0.297442	0.143911	-0.564638	-0.991754	-1.38155	-0.597093	-0.293233	0.429124	-0.40845	-0.265452	0.129496	-0.104973	-0.402065	0.752503	0.08934	-0.5967
P00441	SOD1	Superoxide dismutase [Cu-Zn]	4.41823	4.70642	5.0528	5.21986	4.54402	5.14379	5.29229	4.99934	4.79868	5.33195	4.78181	5.19828	4.22001	5.08197	4.32627	4.59452	4.94964	4.82511	4.86793	4.83311	4.67151	5.36155	4.85653	4.20981	4.82125	4.7023	5.0687	4.89478	4.99463	5.44152	4.94825	4.45426	4.90882	4.36067	5.50489	4.64412	5.00015	5.04204	4.64841	4.5155	5.07019	4.10947	5.24344	7.51872	6.22471	7.103	7.76477
P00488	F13A1	Coagulation factor XIII A chain	3.27549	2.58388	3.24826	2.24297	4.57144	2.86728	3.17175	3.20055	3.08411	3.33055	4.13714	2.9811	3.85552	2.21642	2.99864	2.52284	2.49402	3.10095	3.99466	3.19654	2.50584	4.14008	4.05655	3.42038	2.1952	3.02734	3.0884	3.4236	3.85485	3.12013	3.63651	3.50623	2.79206	2.75739	3.32114	3.73567	4.68198	3.55222	3.26729	4.22678	2.75762	3.43941	3.25256	-1.91537	-2.47907	-2.84656	-1.92012
P00491	PNP	Purine nucleoside phosphorylase	1.4189	0.254862	0.759466	0.906504	0.275788	0.639792	1.18963	0.906283	1.21779	1.08211	0.818713	0.570264	0.822798	1.34385	0.678573	0.618052	1.32592	0.54825	1.41518	0.684453	1.19863	0.681003	0.718149	0.885084	1.05789	1.86182	0.878253	0.884251	1.25046	1.01988	0.638485	0.626731	0.96908	0.597041	1.35692	1.06231	1.17413	0.666379	1.06935	0.824063	0.584177	0.817961	0.161864	2.3019	1.11509	1.1989	1.82583
P00492	HPRT1	Hypoxanthine-guanine phosphoribosyltransferase	-2.46739	-0.522308	-0.205032	-0.902788	-2.25809	-0.425003	-1.56706	-2.38419	-0.636591	-1.62125	-2.10246	-1.71025	-0.618511	-1.6598	-1.83659	-0.60878	-0.342248	-0.552789	-1.10174	-1.96608	-1.70818	-1.82362	-1.83449	-1.96375	-1.07381	0.365645	0.322836	-0.10581	-2.26439	-1.78829	-2.06377	-0.377757	-0.270579	-0.393732	0.0232363	-1.41094	-2.08047	-0.827875	-1.48401	-1.59294	-2.66925	-3.03052	-2.04537	0.20675	-0.593372	0.0870435	1.70142
P00505	GOT2	Aspartate aminotransferase, mitochondrial	0.64267	0.308011	-0.556178	-0.52402	0.275262	0.386699	-0.361829	-0.0927827	0.177453	-0.48262	-0.295018	-0.127301	0.433193	0.358717	0.199116	-0.150175	-0.773171	-0.557471	-0.304638	-0.223361	0.142277	0.133299	0.369399	-0.457246	-0.694884	-0.0501979	0.580987	-0.398647	-0.272574	0.807592	-0.349464	-0.571446	0.309804	-0.901153	0.478745	-0.410336	-0.0260242	1.14803	0.465198	0.410218	0.405278	0.845556	1.17436	4.9111	5.1529	5.2254	4.53432
P00533	EGFR	Epidermal growth factor receptor	-0.887511	-0.693037	-0.451791	-1.02207	-0.495433	-0.756273	-0.461697	-0.738123	-0.947101	-0.157464	-0.664743	-0.287967	-0.97009	-1.35517	-0.837093	-1.57089	-0.888	-1.05877	-0.989847	-1.06444	-0.874812	-1.11932	-0.779689	0.100173	-0.313776	1.87546	-0.778013	-0.801368	-1.11671	-0.951808	-1.04267	-0.347603	-1.23865	-2.26267	-1.33136	-0.72986	-1.28036	-0.96714	-0.650042	-4.50905	-1.64359	-0.501568	-1.36771	-1.18538	-0.795675	-0.587903	-1.79736
P00558	PGK1	Phosphoglycerate kinase 1	5.0648	5.26344	5.28636	5.34159	4.68991	5.65503	5.34896	5.07636	5.28355	5.56992	5.72836	5.81105	4.82749	5.58327	4.7793	5.63267	5.24048	4.83636	5.45784	5.46412	5.01222	5.26234	5.30422	5.09009	5.76321	5.12153	5.30514	5.60131	5.69881	4.85664	5.26894	5.10127	5.2274	4.72015	5.81076	4.8351	5.36804	4.85437	4.40583	4.87462	5.07173	3.49336	4.9348	5.04789	3.90372	4.59042	5.14467
P00568;Q5T9B7	AK1	Adenylate kinase isoenzyme 1;Isoform of P00568, Adenylate kinase isoenzyme 1	3.46489	2.82129	3.32312	3.13662	1.47544	3.06118	2.98081	2.62924	2.61185	2.99217	2.6125	3.08126	2.50975	3.45971	2.58708	2.5392	2.31326	2.28572	3.39848	3.01519	2.85549	3.31692	2.54284	4.00827	2.64398	3.12522	3.11563	3.10885	2.59499	3.27767	1.87566	1.94844	3.51614	1.7342	2.28842	2.95294	2.46266	2.83818	2.07013	2.71289	1.50802	1.67893	3.11864	3.8127	2.98699	1.98415	3.33563
P00734	F2	Prothrombin	0.206452	1.60197	1.39559	-0.0451548	1.10695	0.592758	1.73042	0.522051	0.886055	0.786542	0.294213	1.76839	0.850679	1.45596	1.17725	-1.30969	1.0049	1.57336	0.70855	0.275786	1.23761	1.89776	0.874759	0.0459183	-0.181999	0.184279	1.75122	-0.276753	2.16168	0.656235	1.80581	0.87636	0.50866	1.78755	-0.407518	-0.097295	-0.322395	1.01952	0.142966	0.851818	0.313712	1.07954	1.52436	0.994335	0.482325	0.269529	-0.463383
P00738	HP	Haptoglobin	5.33206	6.76984	7.33974	3.91056	6.60954	5.04141	6.39139	4.67127	5.64074	4.38132	5.0652	7.00235	6.15132	5.40014	4.4637	3.63867	6.51597	7.63479	4.57076	5.4691	4.56613	6.76391	5.30107	5.37534	4.80303	6.9839	5.18463	4.55653	5.79656	4.23669	6.59327	6.7549	2.85142	4.63954	4.33791	3.90648	3.66968	5.913	4.31216	7.14826	2.00558	4.06282	3.35802	9.43331	7.38757	7.5362	6.42522
[truncated: 4,350 more rows]
[truncated: 149 more columns]

## Sheet: Table S1d
Table S1d	Comparison of the proteome coverage of the study to various other studies on the same tissue.
Tissue	# proteins in raw data current study	# proteins in raw data other study	Overlap	% current study	% other study	Reference other study
Liver	5837	5515	4806	82.3368	87.1442	Niu et al., 2020, bioRxiv
VAT	4934	2525	1833	37.1504	72.5941	Gómez-Serrano et al., 2016, Scientific Reports
[truncated: 4 more rows]

## Sheet: Table S1e
Table S1e	Distribution of proteins across tissues and samples across phenotypes. The group of columns marked as “Raw” shows the number of samples, number of proteins and percentage of missing values in the raw initial set. The group of columns marked as “Removed” contains the number of samples removed from the dataset, the ID of the samples and their phenotypes. The group of columns marked as “Filtered” sh…
[truncated: 9 more rows]

[truncated: 11 more sheets: Table S1f, Table S1g, Table S1h, Table S1i, Table S1j, Table S1k, Table S1l, Table S1m, Table S1n, Table S1o, Table S1p]
